# Supplementary material for: Comparative Proteomics of Three Species of Ammonia-Oxidizing Bacteria
Source: Front Microbiol. 2018 May 14;9:938. doi: 10.3389/fmicb.2018.00938 (PMC5960693; doi:10.3389/fmicb.2018.00938)
Supplement: Supplementary file 1 [file Table_7.XLSX]

## Sheet: Sheet1
Ne_accession	Nm_accession	Nu_accession	Ne_description	Nm_description	Nu_description	Ne_ave	Nm_ave	Nu_ave	Ratio_Ne_Nm	Ratio_Ne_Nu	Ratio_Nm_Nu	Stat_Ne_Nm	Stat_Ne_Nu	Stat_Nm_Nu
H2VFU8	Q2Y5X0	A0A0S3AGN6	Indole-3-glycerol phosphate synthase	#N/A	Indole-3-glycerol phosphate synthase	0.0139291	#N/A	0.00650599	#N/A	2.14096	#N/A	1.26436e-17	0.00302345	3.15706e-17
O06431	Q2Y6U1	A0A0S3AMA7	#N/A	Chaperone protein DnaJ	#N/A	#N/A	0.0207275	#N/A	#N/A	#N/A	#N/A	3.93882e-19	1	3.82685e-17
O85347	Q2Y9P1	A0A0S3AM87	CTP synthase	CTP synthase	#N/A	0.00604254	0.0232365	#N/A	0.260045	#N/A	#N/A	0.000726976	1.70862e-12	1.66778e-17
Q81ZR7	Q2YAC0	A0A0S3AHY9	Phosphoenolpyruvate synthase	Phosphoenolpyruvate synthase	#N/A	0.099813	0.0126245	#N/A	7.90629	#N/A	#N/A	1.06199e-09	8.22317e-20	5.80699e-18
Q81ZS7	Q2Y794	A0A0S3AN25	Glutamine--tRNA ligase	Glutamine--tRNA ligase	#N/A	0.0143133	0.0134915	#N/A	1.06092	#N/A	#N/A	0.881485	8.93742e-14	1.72467e-17
Q81ZU5	Q2Y8R5	A0A0S3AL77	Uncharacterized protein	#N/A	Uncharacterized protein	0.00476415	#N/A	0.0287257	#N/A	0.16585	#N/A	0.000542993	0.190236	3.26158e-18
Q81ZU6	Q2YB47	A0A0S3AIC5	1,4-alpha-glucan branching enzyme GlgB	1,4-alpha-glucan branching enzyme GlgB	#N/A	0.0103249	0.00600008	#N/A	1.7208	#N/A	#N/A	0.0082025	2.61158e-17	2.31831e-15
Q81ZV0	Q2YC33	A0A0S3AN20	#N/A	#N/A	Amino-acid acetyltransferase	#N/A	#N/A	0.0106116	#N/A	#N/A	#N/A	1	1.00438e-16	1.00438e-16
Q81ZZ3	Q2Y799	A0A0S3AJG9	#N/A	Penicillin-binding protein 1A	Penicillin-binding protein	#N/A	0.0709092	0.00982733	#N/A	#N/A	7.21551	3.5103e-22	4.03223e-16	3.03924e-07
Q81ZZ5	Q2YCJ2	A0A0S3AGC9	Homoserine O-acetyltransferase	#N/A	#N/A	0.0109125	#N/A	#N/A	#N/A	#N/A	#N/A	1.89287e-17	1.24844e-15	1
Q81ZZ6	Q2Y686	A0A0S3AGU3	#N/A	Membrane-bound lytic murein transglycosylase A	Transglycosylase	#N/A	0.0398618	0.00638861	#N/A	#N/A	6.2395	1.2972e-22	1.71257e-15	1.30471e-06
Q81ZZ9	Q2Y5D3	A0A0S3AMV1	Ribosomal protein L11 methyltransferase	Ribosomal protein L11 methyltransferase	#N/A	0.0021656	0.0116	#N/A	0.18669	#N/A	#N/A	0.0794449	0.0188779	7.51717e-16
Q820C9	Q2YBL1	A0A0S3AMV4	#N/A	Apolipoprotein N-acyltransferase	Apolipoprotein N-acyltransferase	#N/A	0.00263318	0.00200746	#N/A	#N/A	1.3117	1.05452e-17	4.01908e-14	0.211709
Q820D3	Q2YCA0	A0A0S3AGN7	Glutamine--fructose-6-phosphate aminotransferase [isomerizing]	Glutamine--fructose-6-phosphate aminotransferase [isomerizing]	#N/A	0.00675892	0.019828	#N/A	0.340877	#N/A	#N/A	0.000226969	3.88673e-14	1.93573e-19
Q820H1	Q2Y854	A0A0S3AHY6	GTP-binding elongation factor:Elongation factor Tu domain 2	#N/A	GTP-binding protein TypA	0.0209145	#N/A	0.0258296	#N/A	0.80971	#N/A	3.8854e-19	0.653826	1.50789e-14
Q820H4	Q2Y6V0	A0A0S3AG83	UvrABC system protein A	UvrABC system protein A	#N/A	0.00511398	0.00419586	#N/A	1.21882	#N/A	#N/A	0.887432	1.02831e-12	4.33069e-18
Q820H5	Q2YAH5	A0A0S3AHN5	#N/A	#N/A	Urea carboxylase	#N/A	#N/A	0.0113667	#N/A	#N/A	#N/A	1	2.97923e-16	2.97923e-16
Q820H6	Q2Y5K1	A0A0S3AHL2	Thiol:disulfide interchange protein DsbD	Thiol:disulfide interchange protein DsbD	#N/A	0.0152758	0.0264501	#N/A	0.577532	#N/A	#N/A	0.0220869	4.463e-13	1.48315e-21
Q820H8	Q2Y873	A0A0S3AJ46	#N/A	Elongation factor 4	Elongation factor 4	#N/A	0.00501798	0.012936	#N/A	#N/A	0.387909	2.41015e-17	2.65986e-14	0.0101142
Q820I7	Q2YBP9	A0A0S3AMI4	#N/A	Gamma-glutamyl phosphate reductase	Gamma-glutamyl phosphate reductase	#N/A	0.0317124	0.0717009	#N/A	#N/A	0.442287	2.52973e-23	5.01662e-20	1.19946e-06
Q820J0	Q2Y6U8	A0A0S3AJ93	Possible phoB Response regulators consisting of a CheY-like receiver domain and a HTH DNA-binding	#N/A	#N/A	0.00522617	#N/A	#N/A	#N/A	#N/A	#N/A	0.00053842	0.00144383	1
Q820K1	Q2YCI8	A0A0S3AKI0	#N/A	Orotate phosphoribosyltransferase	#N/A	#N/A	0.00582227	#N/A	#N/A	#N/A	#N/A	1.73603e-17	1	1.15494e-15
Q820K5	Q2Y650	A0A0S3AG14	#N/A	Dihydroorotase	Dihydroorotase	#N/A	0.00915641	0.00656566	#N/A	#N/A	1.39459	3.41569e-18	3.21764e-16	0.105495
Q820K8	Q2Y770	A0A0S3AGA2	Acriflavin resistance protein:Heavy metal efflux pump CzcA	#N/A	#N/A	0.00407376	#N/A	#N/A	#N/A	#N/A	#N/A	9.54884e-14	2.6821e-12	1
Q820K9	Q2YBM3	A0A0S3AIZ2	#N/A	#N/A	Magnesium transporter MgtE	#N/A	#N/A	0.00457383	#N/A	#N/A	#N/A	1	7.02439e-14	7.02439e-14
Q820L3	Q2YBJ0	A0A0S3AI07	Cytochrome c, class IC:Cytochrome c, class I	Cytochrome c, class I	#N/A	0.0404105	0.0459031	#N/A	0.880343	#N/A	#N/A	0.422175	3.99066e-13	1.70708e-16
Q820M1	Q2YD55	A0A0S3AI20	Response regulator receiver domain:Helix-turn-helix Fis-type	#N/A	#N/A	0.0168046	#N/A	#N/A	#N/A	#N/A	#N/A	4.51974e-17	2.73239e-15	1
Q820M2	Q2Y657	A0A0S3AKE1	Fimbrial protein pilin:Bacterial general secretion pathway protein H	N-terminal methylation site	#N/A	0.0697725	0.119963	#N/A	0.581615	#N/A	#N/A	0.00213799	2.2556e-16	6.25053e-20
Q820M4	Q2Y7Y3	A0A0S3AJ53	Glutamate 5-kinase	#N/A	Glutamate 5-kinase	0.0054155	#N/A	0.0123894	#N/A	0.437107	#N/A	2.15815e-14	0.014519	1.98044e-17
Q820M6	Q2Y5N0	A0A0S3AJP4	Isoleucine--tRNA ligase	Isoleucine--tRNA ligase	#N/A	0.00894433	0.0166943	#N/A	0.535771	#N/A	#N/A	0.000899857	1.4916e-16	5.70915e-18
Q820M9	Q2YCN7	A0A0S3AKM9	#N/A	#N/A	Cell division protein FtsK	#N/A	#N/A	0.00391081	#N/A	#N/A	#N/A	1	5.86684e-14	5.86684e-14
Q820N9	Q2Y6C0	A0A0S3ALH8	#N/A	Phospholipase/Carboxylesterase	#N/A	#N/A	0.0064987	#N/A	#N/A	#N/A	#N/A	4.45794e-17	1	2.69874e-15
Q820P4	Q2Y5I2	A0A0S3AHN4	#N/A	Cytochrome c, class I	Cytochrome C	#N/A	0.433625	0.0456377	#N/A	#N/A	9.50148	1.30716e-21	2.32737e-11	0.00041301
Q820Q1	Q2Y7L1	A0A0S3AJ72	#N/A	#N/A	dCTP deaminase	#N/A	#N/A	0.0217722	#N/A	#N/A	#N/A	1	3.78282e-18	3.78282e-18
Q820Q4	Q2Y6L7	A0A0S3AMN1	#N/A	Siroheme synthase	#N/A	#N/A	0.00484434	#N/A	#N/A	#N/A	#N/A	1.07561e-15	1	4.73506e-14
Q820Q7	Q2YAX6	A0A0S3AJS9	Translation initiation factor IF-1	#N/A	Translation initiation factor IF-1	0.0162443	#N/A	0.016029	#N/A	1.01343	#N/A	0.000563141	0.365826	1.44338e-14
Q820R3	Q2YD12	A0A0S3AM49	#N/A	#N/A	Guanosine-3',5'-bis(Diphosphate) 3'-pyrophosphohydrolase	#N/A	#N/A	0.0072506	#N/A	#N/A	#N/A	1	5.09063e-15	5.09063e-15
Q820R4	Q2YC49	A0A0S3ALL3	S1 RNA binding domain:Ribonuclease E and G	#N/A	Ribonuclease G	0.00814174	#N/A	0.00502998	#N/A	1.61864	#N/A	1.00703e-17	0.0529304	5.98509e-15
Q820R5	Q2Y7M3	A0A0S3AM56	Ribonuclease R	Ribonuclease R	#N/A	0.00924138	0.0175478	#N/A	0.526641	#N/A	#N/A	0.0136313	2.46571e-12	3.84673e-20
Q820S7	Q2YAN7	A0A0S3AHM2	#N/A	#N/A	2-amino-4-hydroxy-6-hydroxymethyldihydropteridine pyrophosphokinase	#N/A	#N/A	0.015412	#N/A	#N/A	#N/A	1	0.00170072	0.00170072
Q82RZ4	Q2Y8D7	A0A0S3AFM2	Metallo-beta-lactamase superfamily	Beta-lactamase-like protein	#N/A	0.00964408	0.01024	#N/A	0.941803	#N/A	#N/A	0.511086	1.19291e-12	7.1902e-17
Q82RZ7	Q2Y8E0	A0A0S3AFM1	#N/A	#N/A	ArsR family transcriptional regulator	#N/A	#N/A	0.0059693	#N/A	#N/A	#N/A	1	0.0239621	0.0239621
Q82RZ8	Q2Y8E1	A0A0S3AND9	Uncharacterized protein	#N/A	#N/A	0.202512	#N/A	#N/A	#N/A	#N/A	#N/A	4.98169e-25	1.88232e-22	1
Q82S09	Q2YD52	A0A0S3AGW1	3,4-dihydroxy-2-butanone 4-phosphate synthase	3,4-dihydroxy-2-butanone 4-phosphate synthase	#N/A	0.00915791	0.0295719	#N/A	0.309683	#N/A	#N/A	0.000480624	2.37171e-13	8.1691e-19
Q82S10	Q2YD53	A0A0S3AGR3	Riboflavin synthase alpha chain family lumazine binding domain	Riboflavin synthase alpha chain	#N/A	0.00372928	0.0236812	#N/A	0.157478	#N/A	#N/A	0.0287172	0.0740547	3.30218e-18
Q82S13	Q2YBI0	A0A0S3ALQ7	#N/A	ABC-type uncharacterized transport system involved in gliding motility, auxiliary component	ABC transporter	#N/A	0.00875669	0.0049343	#N/A	#N/A	1.77466	2.06673e-17	1.5525e-14	0.0395666
Q82S67	Q2Y9F5	A0A0S3AJW9	#N/A	RNA polymerase sigma factor FliA	#N/A	#N/A	0.01479	#N/A	#N/A	#N/A	#N/A	1.09358e-21	1	1.91429e-19
Q82S73	Q2Y6K0	A0A0S3AK04	Peptide chain release factor 3	#N/A	Peptide chain release factor 3	0.00850367	#N/A	0.0123419	#N/A	0.68901	#N/A	9.289e-20	0.178363	5.00357e-15
Q82S76	Q2Y9F1	A0A0S3AJQ1	#N/A	Anti-sigma-28 factor, FlgM	#N/A	#N/A	0.0599454	#N/A	#N/A	#N/A	#N/A	3.76405e-16	1	1.84064e-14
Q82S79	Q2Y5B5	A0A0S3AHQ2	Ribosomal RNA small subunit methyltransferase G	Ribosomal RNA small subunit methyltransferase G	#N/A	0.0103031	0.00852424	#N/A	1.20868	#N/A	#N/A	0.360574	0.00149718	3.15832e-16
Q82S80	Q2Y5B6	A0A0S3AIH2	#N/A	Chromosome segregation ATPase	#N/A	#N/A	0.0220824	#N/A	#N/A	#N/A	#N/A	4.33087e-20	1	5.24741e-18
Q82S82	Q2YCZ7	A0A0S3AJL5	Uncharacterized protein	TIGR00255 family protein	#N/A	0.00958265	0.0239235	#N/A	0.400554	#N/A	#N/A	0.00252965	1.20473e-13	3.99297e-17
Q82S87	Q2Y7Y2	A0A0S3AG31	#N/A	#N/A	Uncharacterized protein	#N/A	#N/A	0.00710075	#N/A	#N/A	#N/A	1	1.71296e-15	1.71296e-15
Q82S94	Q2Y797	A0A0S3AK61	Probable GTP-binding protein EngB	#N/A	#N/A	0.00406642	#N/A	#N/A	#N/A	#N/A	#N/A	0.000542477	0.0014534	1
Q82S96	Q2Y6U9	A0A0S3AG72	Putative hydroxypyruvate reductase oxidoreductase protein	#N/A	#N/A	0.00392984	#N/A	#N/A	#N/A	#N/A	#N/A	1.2766e-13	3.48287e-12	1
Q82S97	Q2Y6V1	A0A0S3AGM6	MFS family transporter	#N/A	#N/A	0.00415526	#N/A	#N/A	#N/A	#N/A	#N/A	1.12064e-16	6.1864e-15	1
Q82SC1	Q2Y664	A0A0S3AFI4	Ribonucleotide reductase large subunit	Ribonucleoside-diphosphate reductase	#N/A	0.00962734	0.0415806	#N/A	0.231535	#N/A	#N/A	0.000944715	5.08036e-12	3.66914e-17
Q82SC5	Q2YAH7	A0A0S3AHN2	#N/A	#N/A	Urea carboxylase	#N/A	#N/A	0.0248735	#N/A	#N/A	#N/A	1	3.88575e-14	3.88575e-14
Q82SC6	Q2YAH6	A0A0S3AI24	#N/A	#N/A	Urea carboxylase	#N/A	#N/A	0.028877	#N/A	#N/A	#N/A	1	1.91878e-13	1.91878e-13
Q82SE0	Q2Y6S3	A0A0S3AJQ4	#N/A	Aminotransferase, class I and II	#N/A	#N/A	0.00676024	#N/A	#N/A	#N/A	#N/A	2.59852e-19	1	2.63189e-17
Q82SF0	Q2Y5K2	A0A0S3AHK2	#N/A	Thiol-disulfide isomerase or thioredoxin	Thioredoxin	#N/A	0.0327771	0.0304127	#N/A	#N/A	1.07775	5.9796e-20	1.13374e-16	0.543759
Q82SF1	Q2Y5K0	A0A0S3AHN8	#N/A	CutA1 divalent ion tolerance protein	#N/A	#N/A	0.00970089	#N/A	#N/A	#N/A	#N/A	1.49156e-19	1	1.59696e-17
Q82SF5	Q2Y5D5	A0A0S3AGH2	#N/A	#N/A	ABC transporter ATP-binding protein	#N/A	#N/A	0.0066771	#N/A	#N/A	#N/A	1	0.0239115	0.0239115
Q82SF7	Q2Y5D7	A0A0S3AG24	#N/A	Mammalian cell entry related protein	#N/A	#N/A	0.0164713	#N/A	#N/A	#N/A	#N/A	4.68589e-16	1	2.24173e-14
Q82SG2	Q2Y5E2	A0A0S3AFL2	BolA-like protein	Transcriptional regulator, BolA protein family	#N/A	0.0306788	0.0722497	#N/A	0.424622	#N/A	#N/A	0.00041941	6.36877e-15	8.58061e-22
Q82SI4	Q2Y7V7	A0A0S3AFA5	Metallo-beta-lactamase superfamily	#N/A	#N/A	0.00276063	#N/A	#N/A	#N/A	#N/A	#N/A	0.0494413	0.073952	1
Q82SI8	Q2Y5I8	A0A0S3ANA7	#N/A	PhoH-like protein	#N/A	#N/A	0.0266585	#N/A	#N/A	#N/A	#N/A	2.67273e-22	1	5.38648e-20
Q82SJ4	Q2Y874	A0A0S3AJ59	#N/A	Glutaredoxin 2	#N/A	#N/A	0.00925149	#N/A	#N/A	#N/A	#N/A	1.77759e-15	1	7.44153e-14
Q82SJ8	Q2Y863	A0A0S3AJB5	#N/A	Beta-hexosaminidase	#N/A	#N/A	0.00750828	#N/A	#N/A	#N/A	#N/A	1.63828e-16	1	8.70674e-15
Q82SK0	Q2Y8K6	A0A0S3AMW2	#N/A	Uncharacterized protein	#N/A	#N/A	0.0031246	#N/A	#N/A	#N/A	#N/A	0.0101478	1	0.0188139
Q82SK8	Q2Y700	A0A0S3AHK3	#N/A	Site-specific DNA-methyltransferase (Adenine-specific)	#N/A	#N/A	0.00824213	#N/A	#N/A	#N/A	#N/A	5.07278e-19	1	4.80541e-17
Q82SM3	Q2Y658	A0A0S3AJW5	Universal stress protein (Usp)	Nucleotide-binding universal stress protein, UspA family	#N/A	0.0795933	0.0629109	#N/A	1.26517	#N/A	#N/A	0.150273	7.22021e-17	2.83812e-18
Q82SM6	Q2YBC0	A0A0S3AJ94	NADPH-dependent 7-cyano-7-deazaguanine reductase	NADPH-dependent 7-cyano-7-deazaguanine reductase	#N/A	0.0453086	0.019024	#N/A	2.38166	#N/A	#N/A	0.000410412	7.18643e-16	1.15896e-18
Q82SP8	Q2Y9Y4	A0A0S3AN36	#N/A	#N/A	Peptidase C56	#N/A	#N/A	0.00373125	#N/A	#N/A	#N/A	1	0.103921	0.103921
Q82SQ2	Q2YD11	A0A0S3AMH7	DNA-directed RNA polymerase subunit omega	DNA-directed RNA polymerase subunit omega	#N/A	0.0675929	0.125196	#N/A	0.539897	#N/A	#N/A	0.0529971	5.28908e-12	4.05493e-19
Q82SQ3	Q2YD10	A0A0S3AM18	Guanylate kinase	#N/A	#N/A	0.0151727	#N/A	#N/A	#N/A	#N/A	#N/A	1.41879e-16	7.64955e-15	1
Q82SQ8	Q2YCF4	A0A0S3AH02	UDP-N-acetylglucosamine 2-epimerase	UDP-N-acetylglucosamine 2-epimerase	#N/A	0.0174933	0.0225749	#N/A	0.774902	#N/A	#N/A	0.0861001	1.56994e-16	5.63422e-18
Q82SQ9	Q2YA74	A0A0S3AJ98	UPF0234 protein NE2248	UPF0234 protein Nmul_A1044	#N/A	0.0427966	0.056903	#N/A	0.752098	#N/A	#N/A	0.108176	1.98914e-13	3.79006e-20
Q82ST3	Q2Y5H8	A0A0S3AHT7	Dihydroorotate dehydrogenase (quinone)	#N/A	Dihydroorotate dehydrogenase (quinone)	0.00967073	#N/A	0.00308587	#N/A	3.13388	#N/A	6.03024e-15	0.0825053	0.0239439
Q82ST7	Q2YBP0	A0A0S3AFB1	UDP-N-acetylmuramate--L-alanyl-gamma-D-glutamyl-meso-2,6-diaminoheptandioate ligase	UDP-N-acetylmuramate--L-alanyl-gamma-D-glutamyl-meso-2,6-diaminoheptandioate ligase	#N/A	0.00734857	0.0608908	#N/A	0.120684	#N/A	#N/A	0.130584	0.00144873	1.48506e-20
Q82SU1	Q2YAA8	A0A0S3AIJ1	#N/A	Arginine biosynthesis bifunctional protein ArgJ	Arginine biosynthesis bifunctional protein ArgJ	#N/A	0.0181142	0.034669	#N/A	#N/A	0.52249	1.48443e-19	6.95032e-18	0.00111505
Q82SU5	Q2Y9Z3	A0A0S3AK24	#N/A	SH3-like domain-containing protein	#N/A	#N/A	0.0113647	#N/A	#N/A	#N/A	#N/A	4.89695e-19	1	4.65524e-17
Q82SV2	Q2Y8N5	A0A0S3ALI1	S1 RNA binding domain	RNA binding S1	#N/A	0.0125861	0.0216183	#N/A	0.582194	#N/A	#N/A	0.0157526	3.39764e-14	3.80197e-19
Q82SV5	Q2Y6B8	A0A0S3AHB9	UPF0307 protein NE2194	#N/A	#N/A	0.0109278	#N/A	#N/A	#N/A	#N/A	#N/A	6.23554e-18	4.59584e-16	1
Q82SW1	Q2YCJ3	A0A0S3AGC5	Phosphoenolpyruvate-protein phosphotransferase	Phosphoenolpyruvate-protein phosphotransferase	#N/A	0.00422938	0.00571939	#N/A	0.739482	#N/A	#N/A	0.136232	9.39799e-18	1.96141e-15
Q82SW5	Q2Y981	A0A0S3AF39	#N/A	Thymidylate kinase	#N/A	#N/A	0.0143379	#N/A	#N/A	#N/A	#N/A	2.36484e-19	1	2.41789e-17
Q82SY3	Q2YCD8	A0A0S3ANH9	#N/A	Acyl carrier protein	Acyl carrier protein	#N/A	0.211701	0.0118076	#N/A	#N/A	17.9292	9.7423e-22	5.47399e-14	7.07621e-07
Q82SY9	Q2YBX4	A0A0S3AJ80	Uncharacterized protein	#N/A	#N/A	0.0151804	#N/A	#N/A	#N/A	#N/A	#N/A	5.21053e-12	9.79619e-11	1
Q82T15	Q2Y8S5	A0A0S3AN91	#N/A	Nicotinate-nucleotide pyrophosphorylase (Carboxylating)	#N/A	#N/A	0.00507558	#N/A	#N/A	#N/A	#N/A	1.85237e-16	1	9.72428e-15
Q82T50	Q2Y8L4	A0A0S3AJW0	#N/A	Flagellar brake protein YcgR	#N/A	#N/A	0.0101581	#N/A	#N/A	#N/A	#N/A	3.55964e-16	1	1.75044e-14
Q82T58	Q2YC94	A0A0S3AHM0	#N/A	Cell shape-determining protein MreC	#N/A	#N/A	0.0413411	#N/A	#N/A	#N/A	#N/A	1.049e-21	1	1.84392e-19
Q82T60	Q2YC96	A0A0S3AHD1	#N/A	Cell elongation-specific peptidoglycan D,D-transpeptidase	#N/A	#N/A	0.014371	#N/A	#N/A	#N/A	#N/A	6.31904e-18	1	4.65119e-16
Q82T87	Q2YB45	A0A0S3AIB8	#N/A	Alpha-amylase/alpha-mannosidase, GH57 family	Glycoside hydrolase	#N/A	0.0116979	0.0123187	#N/A	#N/A	0.949602	4.31046e-18	5.13545e-17	0.736025
Q82TC4	Q2YC24	A0A0S3AI93	#N/A	Two component, sigma54 specific, transcriptional regulator, Fis family	Transcriptional regulator	#N/A	0.00560053	0.0358834	#N/A	#N/A	0.156076	8.95157e-20	3.11893e-19	4.46946e-08
Q82TC5	Q2YC23	A0A0S3AHW6	#N/A	#N/A	PAS domain-containing sensor histidine kinase	#N/A	#N/A	0.00417862	#N/A	#N/A	#N/A	1	6.31392e-19	6.31392e-19
Q82TC8	Q2YC19	A0A0S3AI81	#N/A	Peptide deformylase	Peptide deformylase	#N/A	0.00496352	0.0165565	#N/A	#N/A	0.299793	3.19111e-15	1.40132e-15	0.00228414
Q82TD2	Q2YC17	A0A0S3AHS9	#N/A	DNA topoisomerase	DNA topoisomerase III	#N/A	0.0293472	0.0200157	#N/A	#N/A	1.46621	1.16382e-19	5.30178e-16	0.0448193
Q82TD4	Q2Y7A6	A0A0S3AHT3	#N/A	#N/A	3-phosphoshikimate 1-carboxyvinyltransferase	#N/A	#N/A	0.0129971	#N/A	#N/A	#N/A	1	9.01048e-16	9.01048e-16
Q82TD7	Q2Y7A9	A0A0S3AHZ3	#N/A	#N/A	Integration host factor subunit beta	#N/A	#N/A	0.126405	#N/A	#N/A	#N/A	1	3.71979e-12	3.71979e-12
Q82TD8	Q2Y7B1	A0A0S3AHY5	#N/A	#N/A	Orotidine 5'-phosphate decarboxylase	#N/A	#N/A	0.0190128	#N/A	#N/A	#N/A	1	1.79605e-17	1.79605e-17
Q82TE6	Q2Y5R2	A0A0S3AHQ3	#N/A	Mechanosensitive ion channel	Mechanosensitive ion channel protein MscS	#N/A	0.00865577	0.0088534	#N/A	#N/A	0.977677	1.53998e-14	1.59498e-18	0.63474
Q82TG1	Q2YB54	A0A0S3AJW4	#N/A	Sulfate permease, MFS superfamily	#N/A	#N/A	0.018517	#N/A	#N/A	#N/A	#N/A	5.05131e-18	1	3.80229e-16
Q82TG8	Q2Y9L4	A0A0S3AFQ5	Nitric oxide reductase NorQ protein	#N/A	AAA family ATPase	0.220626	#N/A	0.102359	#N/A	2.15541	#N/A	7.90609e-19	0.017078	7.93502e-14
Q82TH3	Q2Y5P2	A0A0S3AJ48	#N/A	#N/A	Glutamyl-tRNA reductase	#N/A	#N/A	0.00775296	#N/A	#N/A	#N/A	1	7.91632e-14	7.91632e-14
Q82TH4	Q2Y5P3	A0A0S3AJD8	#N/A	#N/A	Peptide chain release factor 1	#N/A	#N/A	0.0196032	#N/A	#N/A	#N/A	1	3.28126e-16	3.28126e-16
Q82TJ5	Q2Y881	A0A0S3AJ17	L-aspartate oxidase	L-aspartate oxidase	#N/A	0.230651	0.00525276	#N/A	43.9103	#N/A	#N/A	1.97194e-07	4.78692e-14	5.46532e-15
Q82TK1	Q2Y8V3	A0A0S3AIK6	Catalase	#N/A	Catalase	0.0321499	#N/A	0.0391184	#N/A	0.821862	#N/A	7.69355e-21	0.398907	5.09358e-16
Q82TK9	Q2Y7L8	A0A0S3AG32	Chorismate synthase	#N/A	#N/A	0.00679428	#N/A	#N/A	#N/A	#N/A	#N/A	2.53327e-14	8.12752e-13	1
Q82TN2	Q2YAN2	A0A0S3AMD8	UDP-N-acetylglucosamine 1-carboxyvinyltransferase	#N/A	UDP-N-acetylglucosamine 1-carboxyvinyltransferase	0.00310823	#N/A	0.00243475	#N/A	1.27661	#N/A	0.000557912	0.430908	3.81444e-15
Q82TN3	Q2YAN3	A0A0S3AMA8	YER057c/YjgF/UK114 family	Reactive intermediate/imine deaminase	#N/A	0.0446875	0.232327	#N/A	0.192347	#N/A	#N/A	6.22936e-10	1.62671e-19	9.93425e-21
Q82TQ6	Q2YBH2	A0A0S3AHP7	#N/A	#N/A	Peptidyl-tRNA hydrolase	#N/A	#N/A	0.0172067	#N/A	#N/A	#N/A	1	6.45896e-14	6.45896e-14
Q82TT5	Q2YA55	A0A0S3AGI0	#N/A	Protein tyrosine phosphatase	Phosphotyrosine protein phosphatase	#N/A	0.014249	0.00459616	#N/A	#N/A	3.10019	3.20136e-17	0.00165974	0.195703
Q82TT9	Q2Y9Z8	A0A0S3AN03	#N/A	Peptidase M23B	#N/A	#N/A	0.00754208	#N/A	#N/A	#N/A	#N/A	1.25528e-19	1	1.36737e-17
Q82TU2	Q2YA28	A0A0S3AF88	Preprotein translocase SecG subunit	Protein translocase subunit secG	#N/A	0.109178	0.0645849	#N/A	1.69045	#N/A	#N/A	0.0548726	7.87079e-15	3.8981e-20
Q82TU4	Q2YA26	A0A0S3AIF4	NADH-quinone oxidoreductase subunit B	#N/A	#N/A	0.0173842	#N/A	#N/A	#N/A	#N/A	#N/A	0.000549127	0.00146907	1
Q82TV0	Q2YA20	A0A0S3AIJ9	#N/A	#N/A	NADH-quinone oxidoreductase subunit H	#N/A	#N/A	0.00169188	#N/A	#N/A	#N/A	1	0.00165911	0.00165911
Q82TV1	Q2YA19	A0A0S3AIE6	#N/A	NADH-quinone oxidoreductase subunit I 2	#N/A	#N/A	0.0297725	#N/A	#N/A	#N/A	#N/A	9.20198e-19	1	8.21289e-17
Q82TV4	Q2YA16	A0A0S3AIS5	#N/A	#N/A	NADH:ubiquinone oxidoreductase subunit L	#N/A	#N/A	0.00109063	#N/A	#N/A	#N/A	1	0.0239548	0.0239548
Q82TW0	Q2Y5X4	A0A0S3AG62	#N/A	Uncharacterized protein	Hopanoid biosynthesis-associated RND transporter HpnN	#N/A	0.00669147	0.0121355	#N/A	#N/A	0.551398	1.21222e-18	1.07633e-14	0.0482564
Q82TW4	Q2YBB3	A0A0S3AG44	#N/A	Peptide deformylase	Peptide deformylase	#N/A	0.0248031	0.00497863	#N/A	#N/A	4.9819	1.2704e-18	0.00166268	0.154521
Q82TW5	Q2YBB4	A0A0S3AF98	Probable 6-oxopurine nucleoside phosphorylase	Probable 6-oxopurine nucleoside phosphorylase	#N/A	0.010621	0.0153781	#N/A	0.690657	#N/A	#N/A	0.307513	0.00145465	2.70548e-17
Q82TW6	Q2YBB7	A0A0S3AFQ8	#N/A	DNA ligase	#N/A	#N/A	0.0154023	#N/A	#N/A	#N/A	#N/A	3.05117e-20	1	3.82868e-18
Q82TX5	Q2YBX8	A0A0S3AHN0	Phosphate-specific transport system accessory protein PhoU	Phosphate-specific transport system accessory protein PhoU	#N/A	0.0182416	0.0452184	#N/A	0.403411	#N/A	#N/A	0.000196449	5.62436e-17	1.21965e-16
Q82TX8	Q2Y9D4	A0A0S3AJX2	#N/A	Histidine kinase, dimerization and phosphoacceptor region	#N/A	#N/A	0.00651286	#N/A	#N/A	#N/A	#N/A	4.94257e-15	1	1.86774e-13
Q82TY2	Q2Y6T1	A0A0S3AGC8	ClpA, ATP dependent protease, chaperonin	ATP-dependent Clp protease ATP-binding subunit ClpA	#N/A	0.0116619	0.048132	#N/A	0.24229	#N/A	#N/A	3.0267e-06	7.60214e-17	5.65213e-17
Q82TY3	Q2Y6T2	A0A0S3AGQ6	#N/A	ATP-dependent Clp protease adapter protein ClpS	#N/A	#N/A	0.0157671	#N/A	#N/A	#N/A	#N/A	9.2649e-17	1	5.21289e-15
Q82TY9	Q2Y6L5	A0A0S3AHK1	SUA5/yciO/yrdC family:Sua5/YciO/YrdC/YwlC protein family	#N/A	#N/A	0.0223448	#N/A	#N/A	#N/A	#N/A	#N/A	9.50353e-16	4.23584e-14	1
Q82TZ0	Q2Y6L6	A0A0S3AH52	PHP domain N-terminal region:PHP domain C-terminal region	#N/A	#N/A	0.00387297	#N/A	#N/A	#N/A	#N/A	#N/A	0.0101468	0.0188123	1
Q82TZ9	Q2YBA3	A0A0S3AHF3	Isoprenyl transferase	#N/A	#N/A	0.0222402	#N/A	#N/A	#N/A	#N/A	#N/A	1.39819e-13	3.77996e-12	1
Q82U04	Q2YB98	A0A0S3AHA1	#N/A	Outer membrane chaperone Skp (OmpH)	#N/A	#N/A	0.038946	#N/A	#N/A	#N/A	#N/A	2.92521e-24	1	9.25963e-22
Q82U07	Q2YB95	A0A0S3AH81	Peptidylprolyl isomerase	Peptidylprolyl isomerase	#N/A	0.1127	0.118932	#N/A	0.947603	#N/A	#N/A	0.449567	2.0903e-13	7.38571e-21
Q82U13	Q2Y6N3	A0A0S3AJW3	#N/A	Response regulator receiver modulated diguanylate cyclase/phosphodiesterase	#N/A	#N/A	0.0332741	#N/A	#N/A	#N/A	#N/A	3.21893e-24	1	1.00924e-21
Q82U19	Q2Y7V4	A0A0S3AM19	#N/A	Glucokinase	#N/A	#N/A	0.00832985	#N/A	#N/A	#N/A	#N/A	4.36718e-20	1	5.28699e-18
Q82U22	Q2Y8J3	A0A0S3AGK1	Glucosamine/galactosamine-6-phosphate isomerase	6-phosphogluconolactonase	#N/A	0.00446344	0.0257265	#N/A	0.173496	#N/A	#N/A	0.0775741	0.0188958	1.29347e-17
Q82U23	Q2YBY7	A0A0S3AG53	#N/A	Haloacid dehalogenase-like hydrolase	#N/A	#N/A	0.00896476	#N/A	#N/A	#N/A	#N/A	1.74412e-14	1	5.80889e-13
Q82U24	Q2YBY6	A0A0S3AG45	#N/A	NAD-dependent epimerase/dehydratase	NAD-dependent epimerase	#N/A	0.00396354	0.0186782	#N/A	#N/A	0.212201	1.03387e-14	9.05577e-16	0.000548628
Q82U25	Q2YBY5	A0A0S3AGW5	#N/A	D-3-phosphoglycerate dehydrogenase	Hydroxyacid dehydrogenase	#N/A	0.0364638	0.0549048	#N/A	#N/A	0.664128	1.6091e-19	1.48971e-14	0.238906
Q82U28	Q2YBY2	A0A0S3AG36	#N/A	Uncharacterized protein	#N/A	#N/A	0.0186258	#N/A	#N/A	#N/A	#N/A	1.12127e-21	1	1.95786e-19
Q82U32	Q2YAH9	A0A0S3AG41	#N/A	O-methyltransferase, family 3	#N/A	#N/A	0.0427581	#N/A	#N/A	#N/A	#N/A	4.11518e-20	1	5.01161e-18
Q82U35	Q2Y9W1	A0A0S3AG79	Putative arsenate reductase	Arsenate reductase	#N/A	0.0474349	0.0400968	#N/A	1.18301	#N/A	#N/A	0.399506	3.61834e-16	1.11261e-18
Q82U40	Q2YC72	A0A0S3AG22	#N/A	2-nonaprenyl-3-methyl-6-methoxy-1,4-benzoquinol hydroxylase	2-nonaprenyl-3-methyl-6-methoxy-1,4-benzoquinol hydroxylase	#N/A	0.0209077	0.0131324	#N/A	#N/A	1.59207	1.15683e-16	5.15135e-17	0.0930237
Q82U46	Q2YBT5	A0A0S3AMG7	Carbamoyl-phosphate synthase small chain	Carbamoyl-phosphate synthase small chain	#N/A	0.0060766	0.0507738	#N/A	0.11968	#N/A	#N/A	0.123618	0.00146381	2.75038e-20
Q82U49	Q2YCI2	A0A0S3AHA2	#N/A	AMP-dependent synthetase and ligase	Acyl-CoA synthetase	#N/A	0.00459408	0.00440838	#N/A	#N/A	1.04212	2.66078e-17	1.93745e-15	0.797964
Q82U51	Q2YCI4	A0A0S3AH31	Phosphopantetheine attachment site	#N/A	#N/A	0.00390596	#N/A	#N/A	#N/A	#N/A	#N/A	0.0494023	0.0739018	1
Q82U61	Q2YA47	A0A0S3AGI5	Phosphate acyltransferase	#N/A	Phosphate acyltransferase	0.00983991	#N/A	0.0299518	#N/A	0.328525	#N/A	2.99387e-18	1.52941e-05	2.70322e-21
Q82U64	Q2YA50	A0A0S3AGA5	Maf-like protein NE1642	#N/A	#N/A	0.0227029	#N/A	#N/A	#N/A	#N/A	#N/A	2.15241e-12	4.42271e-11	1
Q82U67	Q2Y771	A0A0S3AH29	HlyD family secretion protein	#N/A	Hemolysin D	0.0101539	#N/A	0.0052603	#N/A	1.93029	#N/A	4.83214e-15	0.125103	1.41978e-12
Q82U75	Q2YBM6	A0A0S3AIU4	#N/A	#N/A	Energy transducer TonB	#N/A	#N/A	0.0100421	#N/A	#N/A	#N/A	1	2.79456e-18	2.79456e-18
Q82U76	Q2YBM7	A0A0S3AIU1	Ribonuclease II domain	Exoribonuclease-2	#N/A	0.0028604	0.00904028	#N/A	0.316406	#N/A	#N/A	0.175819	0.0015132	4.52154e-18
Q82U83	Q2Y9U4	A0A0S3AHW5	ABC transporter, fused permease and ATPase domains	#N/A	ABC transporter ATP-binding protein	0.00503173	#N/A	0.00771929	#N/A	0.651839	#N/A	2.14467e-12	0.135211	9.23465e-18
Q82U84	Q2Y5Z0	A0A0S3AJN7	#N/A	Diaminopimelate epimerase	#N/A	#N/A	0.00765695	#N/A	#N/A	#N/A	#N/A	1.86407e-18	1	1.55028e-16
Q82U87	Q2Y5U4	A0A0S3AI59	#N/A	#N/A	General secretion pathway protein GspE	#N/A	#N/A	0.00729992	#N/A	#N/A	#N/A	1	3.08616e-16	3.08616e-16
Q82U89	Q2Y5U6	A0A0S3AID6	#N/A	#N/A	Fimbrial assembly protein	#N/A	#N/A	0.0162414	#N/A	#N/A	#N/A	1	2.39734e-12	2.39734e-12
Q82U92	Q2Y5U9	A0A0S3AHZ8	General (Type II) secretion pathway (GSP) D protein	#N/A	General secretion pathway protein GspD	0.0236679	#N/A	0.0458364	#N/A	0.516356	#N/A	1.11347e-18	0.0010023	4.02066e-19
Q82UA3	Q2Y9D1	A0A0S3AJU9	#N/A	Flagellin	Flagellin	#N/A	0.4326	0.00638304	#N/A	#N/A	67.7733	1.04615e-23	1.02826e-11	1.70008e-06
Q82UC1	Q2Y6G0	A0A0S3AGK3	#N/A	Protein ApaG	#N/A	#N/A	0.012007	#N/A	#N/A	#N/A	#N/A	5.90007e-17	1	3.473e-15
Q82UH0	Q2Y987	A0A0S3ALB3	Uncharacterized protein family UPF0006	#N/A	DNAase	0.00161336	#N/A	0.0115609	#N/A	0.139554	#N/A	0.14527	0.0131805	5.58194e-14
Q82UH4	Q2Y688	A0A0S3AGC3	#N/A	2-octaprenyl-3-methyl-6-methoxy-1,4-benzoquinol hydroxylase	Ubiquinone biosynthesis protein UbiH	#N/A	0.00561128	0.00318769	#N/A	#N/A	1.7603	1.41278e-16	0.00164861	0.260988
Q82UI4	Q2YCI1	A0A0S3AK83	#N/A	SpoIIAA-like	Uncharacterized protein	#N/A	0.0148162	0.0212543	#N/A	#N/A	0.69709	1.89212e-18	1.65431e-12	0.778379
Q82UI8	Q2YCW3	A0A0S3AHT6	Uncharacterized protein	#N/A	#N/A	0.0369501	#N/A	#N/A	#N/A	#N/A	#N/A	0.0101815	0.0188683	1
Q82UJ3	Q2YBI8	A0A0S3AHJ9	#N/A	Blue (Type 1) copper domain	#N/A	#N/A	0.0346243	#N/A	#N/A	#N/A	#N/A	7.19453e-19	1	6.58124e-17
Q82UJ7	Q2Y7I7	A0A0S3AF54	UPF0250 protein NE1487	#N/A	#N/A	0.00580913	#N/A	#N/A	#N/A	#N/A	#N/A	0.0494407	0.0739513	1
Q82UK1	Q2YBK3	A0A0S3AI87	#N/A	30S ribosomal protein S9	30S ribosomal protein S9	#N/A	0.0073274	0.159218	#N/A	#N/A	0.0460211	0.000547413	2.08063e-15	0.109306
Q82UK4	Q2YBK6	A0A0S3AI80	#N/A	Protein CcmA, bactofilin family	#N/A	#N/A	0.00471908	#N/A	#N/A	#N/A	#N/A	0.000550021	1	0.00147117
Q82UK5	Q2Y6B1	A0A0S3AFY0	#N/A	DNA repair protein RecN	DNA repair protein RecN	#N/A	0.021781	0.00535529	#N/A	#N/A	4.06719	1.68773e-23	0.00165747	0.168569
Q82UK6	Q2Y6B0	A0A0S3AF43	#N/A	NAD kinase	#N/A	#N/A	0.0129123	#N/A	#N/A	#N/A	#N/A	3.5959e-22	1	7.03512e-20
Q82UK8	Q2Y6A8	A0A0S3AFK7	#N/A	Ferrochelatase	#N/A	#N/A	0.00967178	#N/A	#N/A	#N/A	#N/A	1.46941e-19	1	1.57561e-17
Q82UL4	Q2YBJ7	A0A0S3AJ69	#N/A	Uncharacterized protein	#N/A	#N/A	0.0404274	#N/A	#N/A	#N/A	#N/A	1.40611e-18	1	1.20286e-16
Q82UL6	Q2YBJ5	A0A0S3AJK5	#N/A	DNA polymerase I	DNA polymerase I	#N/A	0.0137524	0.0103465	#N/A	#N/A	1.32918	7.8478e-20	1.55668e-18	0.0422508
Q82UL7	Q2Y738	A0A0S3AM88	50S ribosomal protein L33	50S ribosomal protein L33	#N/A	0.137504	0.140191	#N/A	0.980836	#N/A	#N/A	0.615114	9.03032e-13	1.24988e-17
Q82UM1	Q2Y742	A0A0S3ALU1	Deoxyuridine 5'-triphosphate nucleotidohydrolase	Deoxyuridine 5'-triphosphate nucleotidohydrolase	#N/A	0.0016297	0.0123054	#N/A	0.132438	#N/A	#N/A	0.00670073	0.186546	2.06688e-15
Q82UM7	Q2Y7K3	A0A0S3ANH6	GDSL lipolytic enzyme	Arylesterase	#N/A	0.0109036	0.0206197	#N/A	0.528792	#N/A	#N/A	0.0836771	2.06964e-14	1.15872e-13
Q82UM8	Q2Y7K4	A0A0S3AJ90	#N/A	ABC transporter related protein	#N/A	#N/A	0.00797593	#N/A	#N/A	#N/A	#N/A	1.08825e-15	1	4.78511e-14
Q82UM9	Q2YAH0	A0A0S3AJC2	DUF214	#N/A	#N/A	0.00335059	#N/A	#N/A	#N/A	#N/A	#N/A	1.74602e-14	5.81458e-13	1
Q82UN0	Q2YB70	A0A0S3AG57	#N/A	#N/A	DNA-binding protein	#N/A	#N/A	0.0778943	#N/A	#N/A	#N/A	1	1.79892e-15	1.79892e-15
Q82UN2	Q2YB68	A0A0S3AFR7	#N/A	Iron-regulated ABC transporter membrane component SufB	Fe-S cluster assembly protein SufB	#N/A	0.0138154	0.0452227	#N/A	#N/A	0.305496	6.37168e-21	9.55914e-18	5.08838e-06
Q82UN6	Q2YB64	A0A0S3AFI9	#N/A	Nitrogen fixation protein NifU	Iron-sulfur cluster assembly scaffold protein	#N/A	0.0114981	0.0125087	#N/A	#N/A	0.919203	1.42107e-19	9.00104e-16	0.814857
Q82UP7	Q2Y5P9	A0A0S3AKD2	#N/A	Transcriptional regulator, LysR family	#N/A	#N/A	0.00212155	#N/A	#N/A	#N/A	#N/A	0.0101311	1	0.0187872
Q82UQ0	Q2YD57	A0A0S3AI13	Transcriptional repressor NrdR	#N/A	#N/A	0.16662	#N/A	#N/A	#N/A	#N/A	#N/A	2.55437e-19	2.59162e-17	1
Q82UQ3	Q2YBK8	A0A0S3AI88	#N/A	Anhydro-N-acetylmuramic acid kinase	#N/A	#N/A	0.00977883	#N/A	#N/A	#N/A	#N/A	2.67085e-21	1	4.27587e-19
Q82UQ6	Q2Y5Q7	A0A0S3AGP5	#N/A	#N/A	Hydroxymethylpyrimidine/phosphomethylpyrimidine kinase	#N/A	#N/A	0.0135697	#N/A	#N/A	#N/A	1	4.2585e-12	4.2585e-12
Q82UR1	Q2YCP2	A0A0S3AG25	#N/A	FAD-dependent pyridine nucleotide-disulfide oxidoreductase	Pyridine nucleotide-disulfide oxidoreductase	#N/A	0.0189322	0.0177851	#N/A	#N/A	1.0645	1.72372e-22	3.25907e-16	0.493417
Q82UR2	Q2Y766	A0A0S3AG16	Uncharacterized protein	#N/A	#N/A	0.00678128	#N/A	#N/A	#N/A	#N/A	#N/A	0.010191	0.0188835	1
Q82UR7	Q2Y5E5	A0A0S3AHV2	#N/A	Cell division ATP-binding protein FtsE	#N/A	#N/A	0.0162413	#N/A	#N/A	#N/A	#N/A	6.63853e-19	1	6.12168e-17
Q82UR8	Q2Y5E4	A0A0S3AHX7	Cell division protein FtsX	Cell division protein FtsX	#N/A	0.00496887	0.00753228	#N/A	0.659676	#N/A	#N/A	0.301046	0.00145666	1.07739e-15
Q82US4	Q2YAM4	A0A0S3AFY2	#N/A	Putative ABC transport system permease protein	#N/A	#N/A	0.00489218	#N/A	#N/A	#N/A	#N/A	1.03799e-15	1	4.58577e-14
Q82US5	Q2YAM3	A0A0S3AFY4	ABC transporter, ATP-binding protein	ABC transporter related protein	#N/A	0.0221215	0.0174478	#N/A	1.26787	#N/A	#N/A	0.0895924	4.04028e-18	8.72389e-17
Q82UU1	Q2YBB6	A0A0S3AMB0	ADP-glucose pyrophosphorylase	UTP--glucose-1-phosphate uridylyltransferase	#N/A	0.00820322	0.0128921	#N/A	0.6363	#N/A	#N/A	0.0621061	5.06994e-13	3.9684e-17
Q82UY9	Q2YA62	A0A0S3AK05	#N/A	#N/A	Acyltransferase	#N/A	#N/A	0.0474657	#N/A	#N/A	#N/A	1	9.69867e-17	9.69867e-17
Q82UZ8	Q2YBW3	A0A0S3AK06	Proline--tRNA ligase	#N/A	Proline--tRNA ligase	0.0323781	#N/A	0.00620218	#N/A	5.22044	#N/A	1.83867e-18	4.47567e-05	1.17495e-14
Q82UZ9	Q2YBW4	A0A0S3AJY0	#N/A	RNA pyrophosphohydrolase	#N/A	#N/A	0.00671199	#N/A	#N/A	#N/A	#N/A	2.42788e-13	1	6.21033e-12
Q82V16	Q2YCJ6	A0A0S3AFC0	Glutathione synthetase	Glutathione synthetase	#N/A	0.00538444	0.00440573	#N/A	1.22214	#N/A	#N/A	0.184483	0.0187983	1.0573e-16
Q82V17	Q2YCJ7	A0A0S3AFL4	#N/A	Glutamate--cysteine ligase	#N/A	#N/A	0.0118932	#N/A	#N/A	#N/A	#N/A	5.18053e-15	1	1.94847e-13
Q82V19	Q2Y808	A0A0S3AJ63	50S ribosomal protein L27	50S ribosomal protein L27	#N/A	0.120262	0.260229	#N/A	0.462139	#N/A	#N/A	0.000658213	4.40934e-17	3.52884e-17
Q82V22	Q2Y6U7	A0A0S3AF26	Sensory transduction histidine kinases	#N/A	#N/A	0.00501152	#N/A	#N/A	#N/A	#N/A	#N/A	0.000556782	0.00148707	1
Q82V24	Q2YBW7	A0A0S3AKF6	#N/A	GTPase HflX	#N/A	#N/A	0.00318978	#N/A	#N/A	#N/A	#N/A	3.93892e-15	1	1.52269e-13
Q82V42	Q2Y7I3	A0A0S3AMJ0	#N/A	Uncharacterized protein	ATP-binding protein	#N/A	0.0457787	0.00821476	#N/A	#N/A	5.57274	1.37533e-21	7.22343e-15	9.04582e-06
Q82V69	Q2YBN2	A0A0S3AIA8	#N/A	Uncharacterized protein	#N/A	#N/A	0.0161265	#N/A	#N/A	#N/A	#N/A	7.66122e-22	1	1.38967e-19
Q82V71	Q2YBC3	A0A0S3ALU3	Uncharacterized protein	Uncharacterized protein	#N/A	0.00561066	0.00530132	#N/A	1.05835	#N/A	#N/A	0.748937	1.7794e-14	1.77282e-13
Q82V83	Q2Y7H1	A0A0S3AII9	#N/A	#N/A	Haloacid dehalogenase	#N/A	#N/A	0.0247711	#N/A	#N/A	#N/A	1	2.85767e-18	2.85767e-18
Q82V86	Q2Y6R1	A0A0S3AGY6	PfkB family of carbohydrate kinases	#N/A	#N/A	0.00580906	#N/A	#N/A	#N/A	#N/A	#N/A	0.0101646	0.0188409	1
Q82VB1	Q2YBL4	A0A0S3AHA6	#N/A	D,D-heptose 1,7-bisphosphate phosphatase	D,D-heptose 1,7-bisphosphate phosphatase	#N/A	0.0132613	0.014231	#N/A	#N/A	0.93186	2.3527e-16	8.12797e-14	0.973211
Q82VC6	Q2Y5X6	A0A0S3AGG8	#N/A	Squalene cyclase	Squalene--hopene cyclase	#N/A	0.0100138	0.0198813	#N/A	#N/A	0.50368	4.74792e-19	2.90437e-19	0.00037133
Q82VC7	Q2Y5X7	A0A0S3AG05	Purine and other phosphorylases, family 1	#N/A	#N/A	0.0124411	#N/A	#N/A	#N/A	#N/A	#N/A	1.28229e-15	5.54649e-14	1
Q82VD1	Q2YCH6	A0A0S3AIN8	GTP cyclohydrolase FolE2	#N/A	GTP cyclohydrolase FolE2	0.0693437	#N/A	0.0346309	#N/A	2.00237	#N/A	2.42726e-15	0.0907724	2.07211e-15
Q82VD4	Q2YCH8	A0A0S3AIM2	Polyprenyl synthetase	Farnesyl-diphosphate synthase	#N/A	0.0116361	0.0263681	#N/A	0.441293	#N/A	#N/A	0.230856	0.00148281	7.19078e-20
Q82VD5	Q2YCH9	A0A0S3AIP7	#N/A	Exodeoxyribonuclease 7 small subunit	Exodeoxyribonuclease 7 small subunit	#N/A	0.0402868	0.0070377	#N/A	#N/A	5.72442	1.8867e-18	0.10389	0.0175676
Q82VD9	Q2Y8U8	A0A0S3AMY6	#N/A	Curved DNA-binding protein	#N/A	#N/A	0.0144727	#N/A	#N/A	#N/A	#N/A	4.51459e-17	1	2.72958e-15
Q82VE0	Q2YBC6	A0A0S3AK89	#N/A	Diguanylate cyclase (GGDEF domain)	Diguanylate cyclase	#N/A	0.0108287	0.0109621	#N/A	#N/A	0.987834	2.99244e-18	5.82009e-12	0.56522
Q82VE6	Q2Y6Q9	A0A0S3AF44	Uncharacterized protein	DUF971 family protein	#N/A	0.0179284	0.014763	#N/A	1.21442	#N/A	#N/A	0.82424	6.2969e-12	1.77541e-16
Q82VE7	Q2Y6A6	A0A0S3AJ92	Protein-export membrane protein SecF	Protein-export membrane protein SecF	#N/A	0.00621115	0.049267	#N/A	0.126071	#N/A	#N/A	0.126095	0.00146676	4.68616e-18
Q82VF2	Q2YBQ1	A0A0S3AHG5	LPS-assembly lipoprotein LptE	#N/A	LPS-assembly lipoprotein LptE	0.0108823	#N/A	0.0236266	#N/A	0.460592	#N/A	0.000560918	0.30273	6.70499e-13
Q82VF8	Q2Y7M0	A0A0S3AG20	Uncharacterized protein	OmpA-like transmembrane domain-containing protein	#N/A	0.0132464	0.0254007	#N/A	0.521499	#N/A	#N/A	0.0104126	1.11343e-14	2.5707e-16
Q82VF9	Q2Y7M1	A0A0S3AMR4	Uncharacterized protein	#N/A	#N/A	0.00267982	#N/A	#N/A	#N/A	#N/A	#N/A	0.1453	0.186858	1
Q82VG0	Q2Y7M2	A0A0S3AFX2	#N/A	N-acyl amino acid synthase, PEP-CTERM/exosortase system-associated	#N/A	#N/A	0.0531539	#N/A	#N/A	#N/A	#N/A	6.37178e-19	1	5.89985e-17
Q82VG2	Q2Y5L5	A0A0S3AMS9	#N/A	Diaminopimelate decarboxylase	#N/A	#N/A	0.0123324	#N/A	#N/A	#N/A	#N/A	3.25265e-22	1	6.42775e-20
Q82VG3	Q2Y5L4	A0A0S3AGA3	AMP-dependent synthetase and ligase	AMP-dependent synthetase and ligase	#N/A	0.0116601	0.035844	#N/A	0.325301	#N/A	#N/A	0.00984037	2.98049e-11	7.47737e-19
Q82VH5	Q2YB72	A0A0S3ANK9	#N/A	Membrane fusion protein, multidrug efflux system	Secretion protein HlyD	#N/A	0.0909832	0.00503962	#N/A	#N/A	18.0536	1.01158e-23	2.79786e-13	1.57871e-06
Q82VJ4	Q2Y7Z8	A0A0S3AMA9	#N/A	#N/A	TonB-dependent receptor	#N/A	#N/A	0.0109374	#N/A	#N/A	#N/A	1	2.11312e-12	2.11312e-12
Q82VM2	Q2YCN5	A0A0S3AKR9	Outer-membrane lipoprotein carrier protein	#N/A	#N/A	0.023213	#N/A	#N/A	#N/A	#N/A	#N/A	1.67484e-17	1.11824e-15	1
Q82VM5	Q2YAQ7	A0A0S3AKP5	Succinate dehydrogenase flavoprotein subunit	#N/A	#N/A	0.00635477	#N/A	#N/A	#N/A	#N/A	#N/A	1.4673e-12	3.13326e-11	1
Q82VN5	Q2YB34	A0A0S3AKY9	#N/A	ABC transporter related protein	#N/A	#N/A	0.00596376	#N/A	#N/A	#N/A	#N/A	1.87712e-20	1	2.47272e-18
Q82VN8	Q2Y7K2	A0A0S3AJD2	Universal stress protein	Universal stress protein	#N/A	0.0193679	0.0132661	#N/A	1.45996	#N/A	#N/A	0.501114	3.47154e-13	2.98755e-19
Q82VP3	Q2YCE8	A0A0S3AFP3	#N/A	dTDP-4-dehydrorhamnose reductase	dTDP-4-dehydrorhamnose reductase	#N/A	0.0246459	0.0153391	#N/A	#N/A	1.60673	1.87398e-18	3.20977e-15	0.0428677
Q82VP6	Q2Y6Q2	A0A0S3AIQ0	Heavy-metal-associated domain	Heavy metal transport/detoxification protein	#N/A	0.00549052	0.0460283	#N/A	0.119286	#N/A	#N/A	0.00657341	0.186533	9.77414e-16
Q82VP8	Q2Y6W4	A0A0S3AGM1	#N/A	Modulator of FtsH protease	#N/A	#N/A	0.00757467	#N/A	#N/A	#N/A	#N/A	2.40261e-17	1	1.54728e-15
Q82VQ1	Q2YCM8	A0A0S3AGN1	#N/A	Cytochrome c oxidase assembly protein CtaG/Cox11	Cytochrome C oxidase assembly protein	#N/A	0.0440163	0.018089	#N/A	#N/A	2.43332	8.73043e-21	1.62822e-14	0.00181455
Q82VR9	Q2Y642	A0A0S3AHL9	#N/A	Cell division protein FtsQ	#N/A	#N/A	0.016046	#N/A	#N/A	#N/A	#N/A	6.12797e-16	1	2.85394e-14
Q82VS2	Q2Y639	A0A0S3AHJ0	#N/A	UDP-N-acetylmuramate--L-alanine ligase	#N/A	#N/A	0.00551104	#N/A	#N/A	#N/A	#N/A	1.45748e-15	1	6.22396e-14
Q82VS3	Q2Y638	A0A0S3AHG3	#N/A	UDP-N-acetylglucosamine--N-acetylmuramyl-(pentapeptide) pyrophosphoryl-undecaprenol N-acetylglucosamine transferase	#N/A	#N/A	0.00885916	#N/A	#N/A	#N/A	#N/A	3.57337e-18	1	2.78456e-16
Q82VS5	Q2Y636	A0A0S3AHF7	UDP-N-acetylmuramoylalanine--D-glutamate ligase	UDP-N-acetylmuramoylalanine--D-glutamate ligase	#N/A	0.00710868	0.00732054	#N/A	0.971059	#N/A	#N/A	0.714078	1.52658e-18	2.13611e-13
Q82VT0	Q2Y631	A0A0S3AHF8	#N/A	Cell division protein FtsL	#N/A	#N/A	0.0201792	#N/A	#N/A	#N/A	#N/A	5.91634e-20	1	6.94822e-18
Q82VU3	Q2Y993	A0A0S3AID0	#N/A	Glyoxalase/bleomycin resistance protein/dioxygenase	#N/A	#N/A	0.062598	#N/A	#N/A	#N/A	#N/A	3.50779e-20	1	4.34068e-18
Q82VV8	Q2YBR9	A0A0S3AML3	#N/A	Transcriptional regulator, MerR family	#N/A	#N/A	0.022148	#N/A	#N/A	#N/A	#N/A	1.27165e-15	1	5.50503e-14
Q82VW0	Q2YBR7	A0A0S3ANQ3	Protein-L-isoaspartate O-methyltransferase	#N/A	Protein-L-isoaspartate O-methyltransferase	0.00382389	#N/A	0.0134883	#N/A	0.283497	#N/A	0.0101823	0.132156	1.37711e-16
Q82VW1	Q2YBF6	A0A0S3AMM5	#N/A	HAD-superfamily hydrolase subfamily IA, variant 3	Phosphatase	#N/A	0.0725181	0.0276504	#N/A	#N/A	2.62268	2.93858e-20	1.10944e-15	0.000395969
Q82VW4	Q2Y6V7	A0A0S3AGF0	#N/A	Competence protein ComEA helix-hairpin-helix region	Competence protein ComE	#N/A	0.0433136	0.00534202	#N/A	#N/A	8.1081	1.55928e-22	0.0238839	0.0547547
Q82VX0	Q2Y827	A0A0S3ANB6	Putative lipoprotein	#N/A	#N/A	0.00325529	#N/A	#N/A	#N/A	#N/A	#N/A	0.0103221	0.0190941	1
Q82VX1	Q2Y828	A0A0S3AMB3	Putative signal peptide protein	#N/A	#N/A	0.00103418	#N/A	#N/A	#N/A	#N/A	#N/A	0.00055397	0.00148046	1
Q82VX7	Q2Y6S8	A0A0S3AGY0	Putative cyanophycin synthetase	#N/A	#N/A	0.00211	#N/A	#N/A	#N/A	#N/A	#N/A	0.0102762	0.0190205	1
Q82VX9	Q2Y6S6	A0A0S3AIG4	#N/A	Uncharacterized protein	#N/A	#N/A	0.00965477	#N/A	#N/A	#N/A	#N/A	2.27089e-17	1	1.47072e-15
Q82VY4	Q2Y760	A0A0S3ALD2	#N/A	Uncharacterized protein	Uncharacterized protein	#N/A	0.0126723	0.00822587	#N/A	#N/A	1.54054	1.58064e-14	2.79987e-12	0.32206
Q82VY8	Q2Y7J7	A0A0S3AMP2	Ribosomal protein S12 methylthiotransferase RimO	Ribosomal protein S12 methylthiotransferase RimO	#N/A	0.0075862	0.0114505	#N/A	0.662523	#N/A	#N/A	0.112442	5.47878e-11	7.16362e-19
Q82VZ0	Q2Y7L2	A0A0S3AJB2	Orn/DAP/Arg decarboxylases family 2	#N/A	#N/A	0.0221841	#N/A	#N/A	#N/A	#N/A	#N/A	0.0103177	0.019087	1
Q82VZ1	Q2Y6Q6	A0A0S3AGJ3	#N/A	#N/A	S-formylglutathione hydrolase	#N/A	#N/A	0.0220577	#N/A	#N/A	#N/A	1	1.83199e-15	1.83199e-15
Q82VZ2	Q2Y6Q7	A0A0S3AHB3	S-(hydroxymethyl)glutathione dehydrogenase	S-(hydroxymethyl)glutathione dehydrogenase	#N/A	0.0129497	0.0330537	#N/A	0.391776	#N/A	#N/A	0.00425654	5.59432e-13	9.74021e-17
Q82VZ5	Q2Y8A3	A0A0S3AFT5	Possible cytochrome c	Possible cytochrome c	#N/A	0.00501779	0.00878852	#N/A	0.570948	#N/A	#N/A	0.141804	0.0188962	1.33281e-12
Q82W17	Q2YBP3	A0A0S3AIS7	Chaperone SurA	#N/A	Chaperone SurA	0.018313	#N/A	0.00180717	#N/A	10.1335	#N/A	2.26509e-18	0.0459653	0.0239944
Q82W18	Q2YBP2	A0A0S3AIT5	#N/A	#N/A	LPS-assembly protein LptD	#N/A	#N/A	0.00234376	#N/A	#N/A	#N/A	1	0.0239144	0.0239144
Q82W23	Q2YCT0	A0A0S3AKR4	#N/A	DNA-binding protein Fis	#N/A	#N/A	0.0959941	#N/A	#N/A	#N/A	#N/A	1.4075e-15	1	6.03153e-14
Q82W29	Q2YA90	A0A0S3ALI6	Biopolymer transport protein ExbD/TolR	#N/A	Biopolymer transporter ExbD	0.0270595	#N/A	0.00361996	#N/A	7.47508	#N/A	3.97564e-21	0.0532631	0.023973
Q82W30	Q2YBF4	A0A0S3ALD8	#N/A	N5-carboxyaminoimidazole ribonucleotide mutase	#N/A	#N/A	0.017502	#N/A	#N/A	#N/A	#N/A	5.40547e-18	1	4.04138e-16
Q82W31	Q2YBF3	A0A0S3ALM2	N5-carboxyaminoimidazole ribonucleotide synthase	N5-carboxyaminoimidazole ribonucleotide synthase	#N/A	0.0111802	0.0141129	#N/A	0.792196	#N/A	#N/A	0.341696	5.93151e-17	4.47613e-15
Q82W34	Q2Y6B6	A0A0S3AGP7	Uncharacterized protein	#N/A	#N/A	0.00302738	#N/A	#N/A	#N/A	#N/A	#N/A	0.000549548	0.00147006	1
Q82W43	Q2Y9X3	A0A0S3AGC4	Bacterial regulatory protein, LysR family	Transcriptional regulator, LysR family	#N/A	0.00547994	0.00549012	#N/A	0.998145	#N/A	#N/A	0.15884	0.0190152	2.27694e-17
Q82W48	Q2YCL5	A0A0S3AMJ2	#N/A	Phosphohistidine phosphatase, SixA	#N/A	#N/A	0.0439933	#N/A	#N/A	#N/A	#N/A	5.42948e-24	1	1.6156e-21
Q82W67	Q2YAG8	A0A0S3AK90	HlyD family secretion protein	HlyD family secretion protein	#N/A	0.00731935	0.00725114	#N/A	1.00941	#N/A	#N/A	0.366902	0.00145403	9.90793e-16
Q82W72	Q2Y7K7	A0A0S3AKP9	TPR repeat	#N/A	Uncharacterized protein	0.119493	#N/A	0.0310031	#N/A	3.85422	#N/A	1.50304e-19	2.53283e-05	1.86049e-16
Q82W84	Q2YAB4	A0A0S3AIT8	Cytochrome b	Cytochrome b	#N/A	0.00157258	0.0118555	#N/A	0.132646	#N/A	#N/A	0.0240056	0.0743516	1.06635e-15
Q82W91	Q2YC09	A0A0S3AIJ5	CDP-alcohol phosphatidyltransferase	CDP-alcohol phosphatidyltransferase	#N/A	0.00976577	0.00813955	#N/A	1.19979	#N/A	#N/A	0.82871	3.38437e-12	1.20781e-17
Q82W92	Q2YC10	A0A0S3AIK4	#N/A	#N/A	LPS export ABC transporter permease LptG	#N/A	#N/A	0.00315894	#N/A	#N/A	#N/A	1	0.0016717	0.0016717
Q82W94	Q2YC12	A0A0S3AIY6	#N/A	MobA-like NTP transferase domain-containing protein	#N/A	#N/A	0.00940092	#N/A	#N/A	#N/A	#N/A	1.34599e-16	1	7.29539e-15
Q82WB0	Q2Y9A6	A0A0S3AM90	Putative (AJ245540) NrfJ [Wolinella succinogenes]	Uncharacterized protein	#N/A	0.0184854	0.0179691	#N/A	1.02873	#N/A	#N/A	0.179479	0.0188833	3.35712e-12
Q82WB2	Q2Y8E4	A0A0S3AL67	Putative periplasmic cell division protein (SufI)	Bilirubin oxidase	#N/A	0.00764901	0.00550337	#N/A	1.38988	#N/A	#N/A	0.342829	1.10682e-13	1.21349e-14
Q82WB3	Q2YC36	A0A0S3AIS2	#N/A	#N/A	Inositol monophosphatase	#N/A	#N/A	0.00614679	#N/A	#N/A	#N/A	1	1.23508e-16	1.23508e-16
Q82WC8	Q2Y9Q1	A0A0S3ALH4	#N/A	Cytochrome c biogenesis ATP-binding export protein CcmA	#N/A	#N/A	0.0266329	#N/A	#N/A	#N/A	#N/A	6.22305e-21	1	9.1546e-19
Q82WC9	Q2Y7W3	A0A0S3AFE2	Ribosome-binding factor A	#N/A	#N/A	0.00845461	#N/A	#N/A	#N/A	#N/A	#N/A	0.010206	0.0189077	1
Q82WD1	Q2Y7W0	A0A0S3AFU0	Ribosome maturation factor RimP	Ribosome maturation factor RimP	#N/A	0.0157936	0.0299183	#N/A	0.52789	#N/A	#N/A	0.0044564	4.33856e-15	6.81106e-18
Q82WE2	Q2Y8Z5	A0A0S3AII1	Zinc-containing alcohol dehydrogenase superfamily	Aryl-alcohol dehydrogenase	#N/A	0.00829854	0.00377356	#N/A	2.19913	#N/A	#N/A	0.0522649	4.97494e-13	1.20847e-15
Q82WE8	Q2Y5I4	A0A0S3AI23	#N/A	ABC transporter related protein	#N/A	#N/A	0.00769251	#N/A	#N/A	#N/A	#N/A	7.62996e-17	1	4.37721e-15
Q82WH5	Q2YBX6	A0A0S3AGX8	#N/A	L-threonine dehydratase	#N/A	#N/A	0.0204336	#N/A	#N/A	#N/A	#N/A	4.30241e-16	1	2.07594e-14
Q82WI9	Q2Y7Q5	A0A0S3AFU4	3-isopropylmalate dehydratase large subunit	#N/A	3-isopropylmalate dehydratase large subunit	0.00912759	#N/A	0.0243909	#N/A	0.374221	#N/A	7.56115e-13	0.0249774	1.21422e-16
Q82WJ4	Q2Y5M1	A0A0S3AJB8	Formate and nitrite transporters	Formate/nitrite transporter	#N/A	0.0228955	0.0268758	#N/A	0.8519	#N/A	#N/A	0.25275	9.62181e-12	2.38976e-19
Q82WJ5	Q2YCF3	A0A0S3AMB8	#N/A	UDP-galactose 4-epimerase	#N/A	#N/A	0.0240956	#N/A	#N/A	#N/A	#N/A	7.60848e-19	1	6.92107e-17
Q82WJ6	Q2YCE6	A0A0S3AH43	#N/A	dTDP-4-dehydrorhamnose 3,5-epimerase	dTDP-4-dehydrorhamnose 3,5-epimerase	#N/A	0.0118628	0.0322662	#N/A	#N/A	0.367654	1.29585e-15	5.89654e-13	0.0619193
Q82WJ7	Q2YCE7	A0A0S3AH44	#N/A	Glucose-1-phosphate thymidylyltransferase	Glucose-1-phosphate thymidylyltransferase	#N/A	0.0226207	0.0127566	#N/A	#N/A	1.77325	1.21824e-19	1.18845e-16	0.00470649
Q82WJ9	Q2YCP0	A0A0S3AK34	#N/A	D-lactate dehydrogenase (Cytochrome)	#N/A	#N/A	0.00463956	#N/A	#N/A	#N/A	#N/A	5.68019e-14	1	1.68073e-12
Q82WK0	Q2YCN9	A0A0S3AKU1	FAD linked oxidase, N-terminal	FAD linked oxidase-like protein	#N/A	0.0058498	0.0157332	#N/A	0.371812	#N/A	#N/A	0.000956708	1.96057e-13	1.12499e-19
Q82WL0	Q2Y5Z3	A0A0S3ALH5	#N/A	Methylenetetrahydrofolate reductase	#N/A	#N/A	0.0114722	#N/A	#N/A	#N/A	#N/A	3.1319e-18	1	2.47295e-16
Q82WL3	Q2YB29	A0A0S3AKV5	Short-chain dehydrogenase/reductase (SDR) superfamily	NAD(P)-dependent dehydrogenase, short-chain alcohol dehydrogenase family	#N/A	0.024331	0.0218723	#N/A	1.11241	#N/A	#N/A	0.593978	1.40436e-15	3.16931e-15
Q82WL6	Q2Y5D4	A0A0S3AHF4	#N/A	MJ0042 family finger-like domain-containing protein	#N/A	#N/A	0.00898097	#N/A	#N/A	#N/A	#N/A	6.74284e-17	1	3.91641e-15
Q82WL9	Q2Y5D0	A0A0S3AH21	3-dehydroquinate dehydratase	#N/A	3-dehydroquinate dehydratase	0.00861507	#N/A	0.0166557	#N/A	0.517245	#N/A	0.0102464	0.164538	9.57523e-15
Q82WM3	Q2YAU6	A0A0S3AIR8	#N/A	Histidinol-phosphate aminotransferase 1	#N/A	#N/A	0.0191414	#N/A	#N/A	#N/A	#N/A	7.72398e-20	1	8.83244e-18
Q82WM6	Q2YAV1	A0A0S3AJ49	#N/A	Phosphoribosyl-AMP cyclohydrolase	#N/A	#N/A	0.0107036	#N/A	#N/A	#N/A	#N/A	1.32171e-15	1	5.6997e-14
Q82WM7	Q2YAV2	A0A0S3AIS0	#N/A	Phosphoribosyl-ATP pyrophosphatase	Phosphoribosyl-ATP pyrophosphatase	#N/A	0.0180784	0.0192264	#N/A	#N/A	0.94029	7.0005e-19	6.00848e-16	0.873955
Q82WM8	Q2YAV3	A0A0S3AIU5	HIT (Histidine triad) family	Histidine triad (HIT) family protein	#N/A	0.0156478	0.017582	#N/A	0.889993	#N/A	#N/A	0.550434	3.19507e-13	9.14951e-15
Q82WN0	Q2YAV5	A0A0S3AIQ8	#N/A	#N/A	Sec-independent protein translocase protein TatB	#N/A	#N/A	0.0306692	#N/A	#N/A	#N/A	1	2.27649e-17	2.27649e-17
Q82WQ1	Q2YCK6	A0A0S3AI77	#N/A	Lyso-ornithine lipid acyltransferase	#N/A	#N/A	0.00189922	#N/A	#N/A	#N/A	#N/A	0.0101759	1	0.0188592
Q82WR8	Q2Y5J8	A0A0S3AGX4	#N/A	CDP-4-dehydro-6-deoxyglucose reductase	CDP-6-deoxy-delta-3,4-glucoseen reductase	#N/A	0.0118229	0.0164416	#N/A	#N/A	0.719087	6.50036e-15	1.10892e-15	0.182825
Q82WR9	Q2Y5J7	A0A0S3AGT3	Uncharacterized protein	#N/A	Heme biosynthesis protein HemY	0.037555	#N/A	0.148181	#N/A	0.25344	#N/A	1.36194e-19	3.71514e-07	5.09778e-23
Q82WS6	Q2YA73	A0A0S3AIR5	#N/A	GMP synthase-Glutamine amidotransferase	Glutamine amidotransferase	#N/A	0.00468117	0.00439977	#N/A	#N/A	1.06396	9.32301e-19	0.0239063	0.122421
Q82WU3	Q2Y7L4	A0A0S3AJA2	#N/A	#N/A	Thymidylate synthase	#N/A	#N/A	0.00734391	#N/A	#N/A	#N/A	1	1.34296e-12	1.34296e-12
Q82WX6	Q2YBS8	A0A0S3AMI8	Phosphoglucosamine mutase	Phosphoglucosamine mutase	#N/A	0.00416683	0.0459718	#N/A	0.0906388	#N/A	#N/A	0.100664	0.00148137	1.17669e-18
Q82WX7	Q2YBS9	A0A0S3ANM8	Dihydropteroate synthase	Dihydropteroate synthase	#N/A	0.0015075	0.00902759	#N/A	0.166988	#N/A	#N/A	0.0291188	0.074028	7.61858e-16
Q82WY7	Q2Y9L6	A0A0S3AFY5	#N/A	Amino acid/polyamine/organocation transporter, APC superfamily	Amino acid permease	#N/A	0.000611898	0.00548444	#N/A	#N/A	0.11157	0.0494104	1.65617e-14	0.0413224
Q82X34	Q2Y9B7	A0A0S3AGQ0	#N/A	Flagellar FliL protein	#N/A	#N/A	0.022945	#N/A	#N/A	#N/A	#N/A	1.28391e-16	1	6.99188e-15
Q82X36	Q2Y9B5	A0A0S3AMT0	#N/A	Flagellar motor switch protein FliN/FliY	#N/A	#N/A	0.0111297	#N/A	#N/A	#N/A	#N/A	3.51309e-17	1	2.17804e-15
Q82X38	Q2Y9B3	A0A0S3AGX7	#N/A	Flagellar biosynthetic protein FliP	#N/A	#N/A	0.00416156	#N/A	#N/A	#N/A	#N/A	5.08959e-16	1	2.4148e-14
Q82X42	Q2Y861	A0A0S3AIS8	#N/A	Uncharacterized protein	Uncharacterized protein	#N/A	0.0206967	0.033988	#N/A	#N/A	0.608942	6.48176e-20	3.7529e-16	0.0255931
Q82X47	Q2YBP7	A0A0S3AFU2	Ammonium transporter family	#N/A	Ammonium transporter	0.00662149	#N/A	0.00669814	#N/A	0.988558	#N/A	1.42524e-14	0.628533	2.44301e-11
Q82X49	Q2Y707	A0A0S3AIY1	#N/A	2-polyprenyl-6-hydroxyphenyl methylase / 3-demethylubiquinone-9 3-methyltransferase	Uncharacterized protein	#N/A	0.0498265	0.0265692	#N/A	#N/A	1.87535	7.00593e-21	2.30315e-14	0.0136328
Q82X59	Q2Y7X2	A0A0S3AH08	50S ribosomal protein L3 glutamine methyltransferase	#N/A	50S ribosomal protein L3 glutamine methyltransferase	0.0130991	#N/A	0.00963366	#N/A	1.35972	#N/A	1.55646e-14	0.455396	8.08537e-13
Q82X62	Q2Y7W8	A0A0S3AKU4	#N/A	DNA polymerase III, tau subunit	DNA polymerase III subunit gamma/tau	#N/A	0.0055891	0.00581762	#N/A	#N/A	0.960719	1.53718e-16	5.58089e-14	0.963239
Q82X64	Q2Y9R4	A0A0S3AL36	#N/A	Heme A synthase	#N/A	#N/A	0.0127874	#N/A	#N/A	#N/A	#N/A	1.80823e-20	1	2.39089e-18
Q82X66	Q2Y9R6	A0A0S3AKQ7	#N/A	Cyclase/dehydrase	#N/A	#N/A	0.0436426	#N/A	#N/A	#N/A	#N/A	2.83247e-16	1	1.42508e-14
Q82X72	Q2YAX7	A0A0S3ANE7	Protein translocase subunit SecY	Protein translocase subunit SecY	#N/A	0.012426	0.00927523	#N/A	1.33969	#N/A	#N/A	0.650153	1.03851e-12	6.43636e-17
Q82X80	Q2YAY8	A0A0S3AJP8	30S ribosomal protein S17	30S ribosomal protein S17	#N/A	0.309012	0.0788651	#N/A	3.91823	#N/A	#N/A	2.70952e-06	2.9239e-21	5.60201e-16
Q82XC0	Q2Y677	A0A0S3AM03	#N/A	Sporulation related protein	Sporulation protein	#N/A	0.0564534	0.00833335	#N/A	#N/A	6.77439	9.48929e-17	8.09745e-17	2.09633e-05
Q82XC3	Q2YC56	A0A0S3ALZ1	Bifunctional protein FolD	Bifunctional protein FolD	#N/A	0.0125951	0.00712471	#N/A	1.76781	#N/A	#N/A	0.162049	4.04958e-13	5.08955e-17
Q82XC5	Q2YC53	A0A0S3AMB7	#N/A	#N/A	Probable nicotinate-nucleotide adenylyltransferase	#N/A	#N/A	0.00609717	#N/A	#N/A	#N/A	1	1.91677e-12	1.91677e-12
Q82XC6	Q2YC52	A0A0S3ALI4	#N/A	Ribosomal silencing factor RsfS	#N/A	#N/A	0.0366807	#N/A	#N/A	#N/A	#N/A	7.98462e-22	1	1.44235e-19
Q82XC8	Q2YA69	A0A0S3AL66	#N/A	Protein TonB	#N/A	#N/A	0.00821802	#N/A	#N/A	#N/A	#N/A	7.35706e-18	1	5.33346e-16
Q82XD1	Q2Y7M4	A0A0S3ALX5	#N/A	#N/A	23S rRNA (guanosine-2'-O-)-methyltransferase RlmB	#N/A	#N/A	0.00803282	#N/A	#N/A	#N/A	1	1.27226e-13	1.27226e-13
Q82XG2	Q2Y9D7	A0A0S3AKU5	#N/A	Flagellar hook-associated protein 3 FlgL	#N/A	#N/A	0.0439367	#N/A	#N/A	#N/A	#N/A	8.23664e-20	1	9.35833e-18
Q82XG3	Q2Y9D8	A0A0S3AKS9	#N/A	Flagellar hook-associated protein 1 FlgK	#N/A	#N/A	0.025242	#N/A	#N/A	#N/A	#N/A	1.35636e-17	1	9.24915e-16
Q82XG8	Q2Y9E3	A0A0S3AKT2	#N/A	Flagellar basal body protein	#N/A	#N/A	0.0146979	#N/A	#N/A	#N/A	#N/A	6.21582e-18	1	4.58275e-16
Q82XG9	Q2Y9E4	A0A0S3AL56	#N/A	Flagellar hook protein FlgE	#N/A	#N/A	0.00812486	#N/A	#N/A	#N/A	#N/A	1.05849e-18	1	9.31577e-17
Q82XH3	Q2Y9F0	A0A0S3AKU0	#N/A	Flagella basal body P-ring formation protein FlgA	#N/A	#N/A	0.00416551	#N/A	#N/A	#N/A	#N/A	0.000551048	1	0.00147359
Q82XJ3	Q2YCZ5	A0A0S3AGJ4	Non-canonical purine NTP pyrophosphatase	Non-canonical purine NTP pyrophosphatase	#N/A	0.0106721	0.0126138	#N/A	0.846065	#N/A	#N/A	0.356641	0.00144178	3.14958e-14
Q82XJ4	Q2YCZ6	A0A0S3AMX7	#N/A	#N/A	Ribonuclease PH	#N/A	#N/A	0.0122016	#N/A	#N/A	#N/A	1	0.0016704	0.0016704
Q82XN0	Q2Y7B8	A0A0S3AMV0	DUF186	GatB/Yqey	#N/A	0.0172164	0.0209118	#N/A	0.823287	#N/A	#N/A	0.164066	5.07657e-11	7.08073e-17
Q82XN4	Q2Y7B4	A0A0S3AGV8	#N/A	#N/A	Dienelactone hydrolase	#N/A	#N/A	0.00867527	#N/A	#N/A	#N/A	1	0.0016649	0.0016649
Q82XP3	Q2Y5G6	A0A0S3AGD7	4-hydroxybenzoyl-CoA thioesterase family active site	#N/A	#N/A	0.00914606	#N/A	#N/A	#N/A	#N/A	#N/A	0.000543978	0.00145694	1
Q82XP4	Q2Y5G5	A0A0S3AH13	Holliday junction ATP-dependent DNA helicase RuvB	#N/A	#N/A	0.00606771	#N/A	#N/A	#N/A	#N/A	#N/A	0.000562244	0.00149991	1
Q82XP6	Q2Y5G2	A0A0S3AGT1	#N/A	Probable transcriptional regulatory protein Nmul_A2722	Probable transcriptional regulatory protein ATY38_03265	#N/A	0.0216285	0.0165226	#N/A	#N/A	1.30902	2.56819e-19	6.18609e-17	0.108985
Q82XQ3	Q2YCA8	A0A0S3AH39	ATP synthase subunit c	#N/A	ATP synthase subunit c	0.0859311	#N/A	0.236412	#N/A	0.36348	#N/A	2.70917e-20	8.50663e-06	1.28121e-19
Q82XR0	Q2Y7M9	A0A0S3AGG9	#N/A	Replicative DNA helicase	Replicative DNA helicase	#N/A	0.00854396	0.0113611	#N/A	#N/A	0.752038	2.42555e-19	6.91002e-14	0.533523
Q82XR3	Q2YCT6	A0A0S3AJJ8	#N/A	Aminoglycoside phosphotransferase	#N/A	#N/A	0.0129805	#N/A	#N/A	#N/A	#N/A	2.80486e-19	1	2.81926e-17
Q82XR8	Q2Y9A2	A0A0S3AIZ3	Glycosyl transferase, family 2	Glycosyl transferase, family 2	#N/A	0.00798815	0.00476502	#N/A	1.67641	#N/A	#N/A	0.238827	7.86275e-13	6.07701e-16
Q82XR9	Q2Y6T5	A0A0S3AFS7	#N/A	ADP-ribose pyrophosphatase YjhB, NUDIX family	NUDIX hydrolase	#N/A	0.015799	0.0204731	#N/A	#N/A	0.771699	3.81086e-14	3.45251e-14	0.478222
Q82XS6	Q2YBZ0	A0A0S3AI30	#N/A	Diadenosine tetraphosphate (Ap4A) hydrolase	#N/A	#N/A	0.0241331	#N/A	#N/A	#N/A	#N/A	1.32721e-20	1	1.81e-18
Q82XS7	Q2YBY8	A0A0S3AMV8	ADP-glucose pyrophosphorylase	#N/A	#N/A	0.00629711	#N/A	#N/A	#N/A	#N/A	#N/A	0.000538255	0.00144344	1
Q82XS8	Q2YB89	A0A0S3AI76	#N/A	#N/A	Cysteine desulfurase	#N/A	#N/A	0.00869391	#N/A	#N/A	#N/A	1	4.71707e-17	4.71707e-17
Q82XU6	Q2Y6F9	A0A0S3AJI9	GTPase Der	GTPase Der	#N/A	0.00493775	0.00845697	#N/A	0.583867	#N/A	#N/A	0.0641832	8.75247e-11	6.68828e-15
Q82XU7	Q2Y6F8	A0A0S3AKC2	Outer membrane protein assembly factor BamB	#N/A	Outer membrane protein assembly factor BamB	0.0163223	#N/A	0.00787253	#N/A	2.07332	#N/A	1.07648e-19	0.0104581	7.01014e-14
Q82XV8	Q2Y8K1	A0A0S3AIN4	Ribonuclease H	#N/A	#N/A	0.0242322	#N/A	#N/A	#N/A	#N/A	#N/A	0.000539182	0.00144562	1
Q82XW0	Q2Y8J9	A0A0S3AI94	Hydroxyacylglutathione hydrolase	Hydroxyacylglutathione hydrolase	#N/A	0.00338747	0.00970893	#N/A	0.348903	#N/A	#N/A	0.0427477	0.0739271	3.58955e-14
Q82XY9	Q2Y7X8	A0A0S3AH96	#N/A	D-isomer specific 2-hydroxyacid dehydrogenase, NAD-binding protein	#N/A	#N/A	0.0342287	#N/A	#N/A	#N/A	#N/A	2.11686e-21	1	3.46867e-19
Q82XZ3	Q2Y5R9	A0A0S3AGL0	#N/A	HAD-superfamily hydrolase subfamily IB, PSPase-like protein	Phosphoserine phosphatase	#N/A	0.0102875	0.0166919	#N/A	#N/A	0.616315	7.42335e-20	1.65068e-15	0.0457284
Q82Y03	Q2Y5R6	A0A0S3AG76	Phosphoribosylglycinamide formyltransferase	Phosphoribosylglycinamide formyltransferase	#N/A	0.00286694	0.00797385	#N/A	0.359542	#N/A	#N/A	0.0434278	0.0738275	2.08522e-16
Q82Y04	Q2Y5R5	A0A0S3AGD4	#N/A	Uncharacterized protein	#N/A	#N/A	0.0221738	#N/A	#N/A	#N/A	#N/A	8.53837e-18	1	6.09832e-16
Q82Y05	Q2Y5R4	A0A0S3AGE1	#N/A	Fmu (Sun) NOL1/Nop2p	SAM-dependent methyltransferase	#N/A	0.011261	0.00570021	#N/A	#N/A	1.97553	7.48494e-20	5.53051e-12	0.0293842
Q82Y13	Q2YB52	A0A0S3AII5	#N/A	Putative pterin-4-alpha-carbinolamine dehydratase	Putative pterin-4-alpha-carbinolamine dehydratase	#N/A	0.135999	0.0823692	#N/A	#N/A	1.65109	5.81716e-25	4.02404e-17	0.0019534
Q82Y14	Q2YB51	A0A0S3AHR4	Peptidase family M48	#N/A	Peptidase M48	0.02968	#N/A	0.0399716	#N/A	0.742527	#N/A	1.30412e-15	0.391077	1.11431e-14
Q82Y15	Q2YB50	A0A0S3AI58	#N/A	Oligoribonuclease	Oligoribonuclease	#N/A	0.00684892	0.0314293	#N/A	#N/A	0.217915	3.1641e-15	5.3728e-16	0.000482052
Q82Y18	Q2YAN9	A0A0S3AHJ3	#N/A	3-methyl-2-oxobutanoate hydroxymethyltransferase	#N/A	#N/A	0.0898803	#N/A	#N/A	#N/A	#N/A	3.39898e-22	1	6.68742e-20
Q82Y20	Q2YAN6	A0A0S3AMW9	#N/A	Poly(A) polymerase I	#N/A	#N/A	0.016466	#N/A	#N/A	#N/A	#N/A	8.74406e-18	1	6.23038e-16
Q82Y23	Q2YBF9	A0A0S3AND4	Quinolinate synthase A	Quinolinate synthase A	#N/A	0.0134592	0.0144415	#N/A	0.931978	#N/A	#N/A	0.561243	7.50322e-14	9.05896e-17
Q82Y24	Q2YCX5	A0A0S3AMR9	Uncharacterized protein	Lipopolysaccharide export system protein LptC	#N/A	0.00313342	0.0057811	#N/A	0.542012	#N/A	#N/A	0.135559	0.0188271	6.09261e-14
Q82Y25	Q2YCX6	A0A0S3AN16	#N/A	#N/A	Lipopolysaccharide export system protein LptA	#N/A	#N/A	0.00651856	#N/A	#N/A	#N/A	1	0.00166018	0.00166018
Q82Y26	Q2YCX7	A0A0S3AML7	#N/A	ABC transporter related protein	LPS export ABC transporter ATP-binding protein	#N/A	0.0172287	0.0182343	#N/A	#N/A	0.944852	1.54334e-18	6.58494e-15	0.9533
Q82Y32	Q2YCY3	A0A0S3AN15	5-formyltetrahydrofolate cyclo-ligase	#N/A	#N/A	0.0065769	#N/A	#N/A	#N/A	#N/A	#N/A	7.52138e-19	6.84972e-17	1
Q82Y37	Q2Y7I4	A0A0S3AM23	#N/A	Uncharacterized protein	#N/A	#N/A	0.010918	#N/A	#N/A	#N/A	#N/A	3.05518e-15	1	1.21149e-13
Q82Y38	Q2Y7I1	A0A0S3AM58	Succinate--CoA ligase [ADP-forming] subunit alpha	#N/A	#N/A	0.0233249	#N/A	#N/A	#N/A	#N/A	#N/A	6.02606e-16	2.8112e-14	1
Q82Y40	Q2Y8R2	A0A0S3AMB1	Histidine kinase	#N/A	Histidine kinase	0.00450816	#N/A	0.00598631	#N/A	0.753079	#N/A	1.74563e-15	0.210836	1.76558e-16
Q82Y42	Q2Y9G1	A0A0S3AFX4	#N/A	Chemotaxis protein MotA	#N/A	#N/A	0.00256232	#N/A	#N/A	#N/A	#N/A	0.0102125	1	0.018918
Q82Y45	Q2Y7U5	A0A0S3AG42	Cysteine--tRNA ligase	Cysteine--tRNA ligase	#N/A	0.0116799	0.0122963	#N/A	0.949876	#N/A	#N/A	0.468308	1.83808e-11	3.23007e-18
Q82Y63	Q2Y8G1	A0A0S3AKJ8	#N/A	Beta-lactamase-like protein	#N/A	#N/A	0.0110126	#N/A	#N/A	#N/A	#N/A	4.5603e-19	1	4.3662e-17
Q82Y68	Q2Y6E9	A0A0S3AFX6	Phosphoribosylformylglycinamidine synthase	Phosphoribosylformylglycinamidine synthase	#N/A	0.00427614	0.00782269	#N/A	0.546633	#N/A	#N/A	0.0218011	2.42582e-13	2.40813e-17
Q82Y70	Q2Y9V7	A0A0S3AJP7	#N/A	Two component, sigma54 specific, transcriptional regulator, Fis family	#N/A	#N/A	0.0214381	#N/A	#N/A	#N/A	#N/A	1.36631e-16	1	7.39444e-15
Q82Y73	Q2Y5W8	A0A0S3AGM8	#N/A	#N/A	Anthranilate synthase	#N/A	#N/A	0.0162671	#N/A	#N/A	#N/A	1	6.6211e-14	6.6211e-14
Q82Y74	Q2Y5W9	A0A0S3AGP6	Anthranilate phosphoribosyltransferase	Anthranilate phosphoribosyltransferase	#N/A	0.011919	0.00711681	#N/A	1.67476	#N/A	#N/A	0.336294	1.30678e-12	2.22034e-15
Q82Y77	Q2YBC5	A0A0S3AGG1	#N/A	#N/A	Transcription-repair-coupling factor	#N/A	#N/A	0.0042798	#N/A	#N/A	#N/A	1	8.27442e-18	8.27442e-18
Q82T55	Q2Y862	A0A0S3AHM5	Heat shock hsp20 (Alpha crystallin) proteins family	Heat shock protein Hsp20	Heat-shock protein Hsp20	0.061572	0.0584608	0.818685	1.05322	0.0752084	0.0714082	0.826826	0.000343532	7.62309e-05
Q82X56	Q2YBC8	A0A0S3AKM1	Possible serB phosphoserine phosphatase protein	Phosphoserine phosphatase	Phosphoserine phosphatase	0.0584967	0.256138	0.012011	0.228379	4.87026	21.3253	3.01655e-07	1.03649e-05	2.40879e-09
Q82UQ9	Q2YA83	A0A0S3AGA1	Putative lipoprotein (VacJ) transmembrane	Phospholipid-binding lipoprotein MlaA	Uncharacterized protein	0.0987462	0.0165007	0.380099	5.98435	0.259791	0.0434117	2.31131e-05	3.30101e-07	7.21653e-07
Q82VT2	Q2Y629	A0A0S3AHI1	Transcriptional regulator MraZ	Transcriptional regulator MraZ	Transcriptional regulator MraZ	0.00526025	0.0189857	0.0734527	0.277063	0.071614	0.258476	0.0966601	0.0801395	2.64638e-06
Q82Y48	Q2Y6P2	A0A0S3AHI6	Rhodanese/cdc25 fold	Thiosulfate sulfurtransferase	Rhodanese	0.0229503	0.0382321	0.252485	0.60029	0.090898	0.151424	0.0607745	0.000159819	1.35188e-08
Q82VQ4	Q2YCM4	A0A0S3AH18	SURF1-like protein	SURF1-like protein	SURF1-like protein	0.00173178	0.0174962	0.0595912	0.0989806	0.029061	0.293603	0.0230419	0.0242666	4.64398e-05
Q82VN7	Q2YB32	A0A0S3ANM4	Bacterial extracellular solute-binding protein, family 1	Extracellular solute-binding protein, family 1	ABC transporter substrate-binding protein	0.0297855	0.338356	0.0600018	0.08803	0.49641	5.6391	1.15904e-08	0.00534487	2.51671e-07
Q82TP8	Q2Y6R9	A0A0S3AF81	Uncharacterized protein	Outer membrane lipoprotein	Uncharacterized protein	0.0766854	0.0231175	0.0127989	3.3172	5.99157	1.80621	0.00174597	0.000669202	0.0138932
Q82WC3	Q2Y9R0	A0A0S3ALJ8	Periplasmic protein thiol:disulfide oxidoreductase DsbE	Cytochrome c biogenesis protein CcmG, thiol:disulfide interchange protein DsbE	Thiol:disulfide interchange protein	0.0476688	0.00630482	0.131807	7.56069	0.361657	0.0478339	8.00147e-05	0.0039668	3.05095e-07
Q82W35	Q2Y6D6	A0A0S3AG51	Bacterioferritin	Bacterioferritin	Bacterioferritin	0.186194	0.423093	0.0148343	0.440079	12.5516	28.5212	0.00276349	8.81169e-05	5.33079e-06
Q82UP8	Q2Y5P8	A0A0S3AKG1	Putative coenzyme PQQ synthesis protein c, putative	Coenzyme PQQ synthesis C	Pyrroloquinoline quinone biosynthesis protein PqqC	0.0252161	0.00800981	0.059351	3.14816	0.424864	0.134957	0.100777	0.0265766	4.83475e-07
Q82T65	Q2Y5C3	A0A0S3AIQ1	Putative similar to copper export proteins	Copper resistance protein CopC	Copper-binding protein	0.175456	0.698476	0.0931227	0.251198	1.88413	7.5006	3.61342e-05	0.0826649	7.047e-06
Q82XJ5	Q2Y5Q2	A0A0S3AGP1	Methionine aminopeptidase	Methionine aminopeptidase	Methionine aminopeptidase	0.0312812	0.00603403	0.00537928	5.18414	5.81514	1.12172	9.47219e-05	0.140025	0.306175
Q82SZ9	Q2Y8Z7	A0A0S3AN42	DUF209	Pirin-like protein	Quercetin 2,3-dioxygenase	0.00700894	0.0271123	0.00144267	0.258515	4.85832	18.7932	0.00165447	0.0729802	0.036315
Q81ZZ2	Q2Y6Z3	A0A0S3ALV8	Ubiquinone biosynthesis O-methyltransferase	Ubiquinone biosynthesis O-methyltransferase	Ubiquinone biosynthesis O-methyltransferase	0.0357608	0.00392798	0.00588203	9.10412	6.07968	0.667794	0.127464	0.143399	0.945586
Q82VZ3	Q2Y826	A0A0S3AFK9	ATP-dependent zinc metalloprotease FtsH	ATP-dependent zinc metalloprotease FtsH	ATP-dependent zinc metalloprotease FtsH	0.136017	0.0449898	0.0138374	3.02329	9.8297	3.25132	2.85653e-06	1.31035e-07	4.50564e-06
Q82X54	Q2YB18	A0A0S3AK81	Probable cytosol aminopeptidase	Probable cytosol aminopeptidase	Probable cytosol aminopeptidase	0.040882	0.308521	0.0804358	0.13251	0.508256	3.83562	6.86512e-06	0.0196069	3.23556e-09
Q82VD3	Q2YCH7	A0A0S3AIZ9	1-deoxy-D-xylulose-5-phosphate synthase	1-deoxy-D-xylulose-5-phosphate synthase	1-deoxy-D-xylulose-5-phosphate synthase	0.00699458	0.0430885	0.0128738	0.16233	0.543317	3.34698	0.000170746	0.0777418	0.000188877
Q82SJ9	Q2YAR3	A0A0S3AJ39	Dihydrolipoyl dehydrogenase	Dihydrolipoyl dehydrogenase	Dihydrolipoyl dehydrogenase	0.0310034	0.104982	0.0140479	0.295321	2.20699	7.47318	6.60559e-06	0.00291045	2.79572e-08
Q82UH7	Q2YAV7	A0A0S3AH46	Htra-like serine protease signal peptide protein	Peptidase S1 and S6, chymotrypsin/Hap	2-alkenal reductase	0.140144	0.0492021	0.0145584	2.84834	9.62634	3.37963	2.71284e-07	5.02621e-05	0.00224726
Q82XE3	Q2Y5X3	A0A0S3AMR2	Putative periplasmic transport protein	Phospholipid transport system substrate-binding protein	Transporter	0.0219839	0.0818861	0.0221613	0.26847	0.991997	3.695	0.00011823	0.92185	0.000165728
Q82UI1	Q2Y8P2	A0A0S3AKN3	Uncharacterized protein	Uncharacterized protein	Adhesin	0.0815014	0.0801094	0.368104	1.01738	0.221409	0.217627	0.875175	6.70267e-09	3.19074e-10
Q82WC4	Q2Y9Q9	A0A0S3ALX2	Cytochrome c-type biogenesis protein (CcmF)	Cytochrome c-type biogenesis protein CcmF	Cytochrome C biogenesis protein	0.0184098	0.0493124	0.00687947	0.373331	2.67606	7.16806	1.16227e-06	1.9233e-06	6.23847e-10
Q82T88	Q2YB46	A0A0S3AIP2	Glucose-1-phosphate adenylyltransferase	Glucose-1-phosphate adenylyltransferase	Glucose-1-phosphate adenylyltransferase	0.0163924	0.0576278	0.00714616	0.284453	2.29388	8.06417	0.000498325	0.0864846	4.49885e-06
Q82VV7	Q2YBS0	A0A0S3AMS7	Integration host factor subunit alpha	Integration host factor subunit alpha	Integration host factor subunit alpha	0.0312346	0.183401	0.374285	0.170308	0.0834512	0.490002	5.39273e-05	2.39299e-05	0.000106483
Q82UP3	Q2YA77	A0A0S3AJM4	Acetylornithine aminotransferase	Acetylornithine aminotransferase	Acetylornithine aminotransferase	0.0273886	0.139353	0.0253058	0.196542	1.08231	5.50676	1.29071e-06	0.664457	2.66077e-05
Q82XB3	Q2YA07	A0A0S3AGC6	Outer membrane efflux protein	Outer membrane efflux protein	Transporter	0.0158509	0.0132227	0.0685016	1.19876	0.231394	0.193027	0.499044	6.89662e-05	1.01026e-06
Q82S81	Q2Y5B7	A0A0S3AHP4	ParB-like nuclease domain:ParB-like partition protein	Chromosome segregation DNA-binding protein	Chromosome partitioning protein ParB	0.0158149	0.0971003	0.0198757	0.162872	0.795694	4.88539	8.13214e-05	0.481274	8.31462e-05
Q82XR2	Q2YCT7	A0A0S3AJI5	Uncharacterized protein	Uncharacterized protein	Uncharacterized protein	0.0274457	0.196139	0.273667	0.13993	0.100289	0.716707	0.145541	0.163262	0.04288
Q82XZ4	Q2Y859	A0A0S3ALY3	Uncharacterized protein	Putative exosortase-associated protein, TIGR04073 family	Uncharacterized protein	0.130192	0.417074	0.0982313	0.312156	1.32536	4.24583	0.00418769	0.799559	1.88892e-09
Q820R2	Q2YA05	A0A0S3AGM7	Acriflavin resistance protein:Heavy metal efflux pump CzcA	Cobalt-zinc-cadmium resistance protein CzcA	Cytochrome-c peroxidase	0.00605431	0.00416365	0.019193	1.45409	0.315444	0.216936	0.317751	0.00130014	3.6783e-06
Q82XS2	Q2YAI3	A0A0S3AFI1	Adenine phosphoribosyltransferase	Adenine phosphoribosyltransferase	Adenine phosphoribosyltransferase	0.0219948	0.029274	0.00376609	0.751343	5.84022	7.77304	0.185901	0.14908	0.124484
Q82S95	Q2Y798	A0A0S3AJD6	Delta-aminolevulinic acid dehydratase	Delta-aminolevulinic acid dehydratase	Delta-aminolevulinic acid dehydratase	0.0664695	0.0383212	0.0101497	1.73454	6.54894	3.77561	0.00481454	3.47398e-06	1.84333e-05
Q82VC3	Q2YA89	A0A0S3AFZ3	MotA/TolQ/ExbB proton channel family	Biopolymer transport protein ExbB	Flagellar motor protein MotA	0.0202403	0.0169349	0.00362662	1.19518	5.58103	4.66961	0.872673	0.0718503	0.0689085
Q82VQ5	Q2YCM3	A0A0S3AGM4	Putative transmembrane protein	Cytochrome oxidase Cu insertion factor, SCO1/SenC/PrrC family	Uncharacterized protein	0.0170718	0.0249347	0.0905886	0.684657	0.188454	0.275253	0.0938532	2.13359e-06	0.000168727
Q82UK0	Q2YBK2	A0A0S3AIX5	50S ribosomal protein L13	50S ribosomal protein L13	50S ribosomal protein L13	0.250528	0.117528	0.0559709	2.13163	4.47603	2.09981	0.000224623	0.00255728	0.0336838
Q82US7	Q2Y752	A0A0S3AMW1	2-C-methyl-D-erythritol 2,4-cyclodiphosphate synthase	2-C-methyl-D-erythritol 2,4-cyclodiphosphate synthase	2-C-methyl-D-erythritol 2,4-cyclodiphosphate synthase	0.0246304	0.066958	0.013373	0.367848	1.8418	5.00697	0.00257739	0.201536	0.000166599
Q82VV2	Q2YBS5	A0A0S3AMP6	Translation initiation factor IF-3	Translation initiation factor IF-3	Translation initiation factor IF-3	0.0317885	0.112801	0.213025	0.281809	0.149224	0.529521	0.00384047	0.00107397	5.85725e-07
Q82Y66	Q2Y8A8	A0A0S3AJ31	Uncharacterized protein	CreA	Protein CreA	0.0271974	0.0211415	0.0889482	1.28644	0.305767	0.237684	0.116672	1.10765e-05	2.48247e-07
Q82S08	Q2YD51	A0A0S3AGR6	6,7-dimethyl-8-ribityllumazine synthase	6,7-dimethyl-8-ribityllumazine synthase	6,7-dimethyl-8-ribityllumazine synthase	0.0966758	0.148748	0.0191468	0.64993	5.0492	7.76883	0.0460324	0.00248967	0.000464796
Q82Y65	Q2Y9W3	A0A0S3ALE0	Alanine dehydrogenase	Alanine dehydrogenase	Alanine dehydrogenase	0.00527136	0.0390708	0.0250082	0.134918	0.210785	1.56232	0.128181	0.205535	3.57729e-05
Q82T57	Q2YC92	A0A0S3AHB0	Aspartyl/glutamyl-tRNA(Asn/Gln) amidotransferase subunit C	Aspartyl/glutamyl-tRNA(Asn/Gln) amidotransferase subunit C	Aspartyl/glutamyl-tRNA(Asn/Gln) amidotransferase subunit C	0.0619281	0.00920838	0.0372106	6.72518	1.66426	0.247467	3.29991e-06	0.0339451	0.00270553
Q82X78	Q2YAY4	A0A0S3AJF5	30S ribosomal protein S14	30S ribosomal protein S14	30S ribosomal protein S14	0.110876	0.219436	0.0316151	0.505277	3.50705	6.94086	3.35168e-05	0.000439422	2.57701e-05
Q82WU5	Q2Y8R3	A0A0S3AKQ1	Uncharacterized protein	EAL domain, c-di-GMP-specific phosphodiesterase class I (Or its enzymatically inactive variant)	Histidine kinase	0.00394845	0.0130947	0.0293173	0.30153	0.13468	0.446655	0.00275731	0.00012335	0.00266605
Q82Y55	Q2Y6J2	A0A0S3AFF8	Lon protease	Lon protease	Lon protease	0.0130662	0.0570029	0.0220631	0.22922	0.592221	2.58363	0.000129711	0.116988	0.000888504
Q82Y69	Q2Y6F0	A0A0S3AMP9	PDZ domain (Also known as DHR or GLGF)	PDZ/DHR/GLGF protein	Signal protein PDZ	0.00730245	0.0424981	0.0144408	0.17183	0.505681	2.94292	0.000165319	0.0544292	4.07054e-05
Q82WS3	Q2Y5J3	A0A0S3AH84	Phosphoenolpyruvate carboxylase	Phosphoenolpyruvate carboxylase	Phosphoenolpyruvate carboxylase	0.0338536	0.0830662	0.0202799	0.407549	1.66932	4.09599	9.67258e-05	0.0148135	1.0773e-06
Q82V23	Q2YBW6	A0A0S3AK02	RNA-binding protein Hfq	RNA-binding protein Hfq	RNA-binding protein Hfq	0.155415	0.0355439	0.200703	4.37249	0.774356	0.177097	0.00430403	0.175213	3.85592e-05
Q82XV2	Q2Y6F4	A0A0S3AJJ0	Uncharacterized protein	Uncharacterized protein	XRE family transcriptional regulator	0.0235808	0.0401605	0.0985752	0.587164	0.239216	0.40741	0.00790606	4.869e-05	4.64303e-05
Q82SG8	Q2Y8R8	A0A0S3AKH7	ThrC probable threonine synthase protein	L-threonine synthase	Threonine synthase	0.0330535	0.0797484	0.0204886	0.414472	1.61327	3.89234	0.00075605	0.127649	6.3103e-05
Q82W16	Q2YBP4	A0A0S3AIW7	4-hydroxythreonine-4-phosphate dehydrogenase	4-hydroxythreonine-4-phosphate dehydrogenase	4-hydroxythreonine-4-phosphate dehydrogenase	0.0122459	0.00409415	0.00374124	2.99107	3.27321	1.09433	0.0164117	0.199362	0.311589
Q82SI6	Q2YA81	A0A0S3AF32	30S ribosomal protein S20	30S ribosomal protein S20	30S ribosomal protein S20	0.0863863	0.282796	0.0577078	0.305472	1.49696	4.90049	0.00155983	0.203555	0.000321756
Q82W28	Q2YBR2	A0A0S3ALT7	Superoxide dismutase	Superoxide dismutase	Superoxide dismutase	0.191827	0.392638	0.100537	0.48856	1.90803	3.90542	7.93505e-06	1.51849e-05	1.57611e-07
Q82XB7	Q2YAX0	A0A0S3AGF2	Uncharacterized protein	Uncharacterized protein	Uncharacterized protein	0.033158	0.197264	0.0845246	0.168089	0.392288	2.33381	1.2127e-06	0.000432748	3.16705e-05
Q82VW8	Q2Y9J8	A0A0S3AFU6	Putative isomerase	4-oxalocrotonate tautomerase	4-oxalocrotonate tautomerase	0.194166	0.0783668	0.0395429	2.47766	4.91027	1.98182	0.00062534	9.08143e-05	0.0302671
Q82WE3	Q2Y8Z3	A0A0S3AII6	FAD linked oxidase, N-terminal:FAD linked oxidase, C-terminal	4-cresol dehydrogenase (Hydroxylating)	4-cresol dehydrogenase	0.0336568	0.0555989	0.00824282	0.60535	4.08316	6.74513	0.000824879	3.51874e-05	4.80069e-07
Q82WB1	Q2YAI1	A0A0S3ALA0	Uncharacterized protein	Alginate export	Uncharacterized protein	0.0118704	0.00364976	0.0277871	3.25238	0.427193	0.131348	0.00924464	0.0170691	2.34387e-05
Q82SH0	Q2Y8R6	A0A0S3AL65	Aspartate aminotransferase	Alanine-synthesizing transaminase	Aminotransferase	0.00624753	0.022011	0.0111307	0.283836	0.561287	1.97751	4.75998e-06	0.00974651	0.00144169
Q82VS0	Q2Y641	A0A0S3AHK9	D-alanine--D-alanine ligase	D-alanine--D-alanine ligase	D-alanine--D-alanine ligase	0.0146334	0.0654619	0.0211172	0.22354	0.692961	3.09994	0.00133181	0.366597	0.000608783
Q82UN3	Q2YB67	A0A0S3AF74	Iron-regulated ABC transporter ATPase subunit SufC	FeS assembly ATPase SufC	Fe-S cluster assembly ATPase SufC	0.106853	0.0787692	0.228055	1.35654	0.468543	0.345396	0.33452	0.0167293	9.98323e-05
Q82TF4	Q2YB24	A0A0S3AI36	Pyrophosphate--fructose 6-phosphate 1-phosphotransferase	Pyrophosphate--fructose 6-phosphate 1-phosphotransferase	Pyrophosphate--fructose 6-phosphate 1-phosphotransferase	0.0415911	0.248984	0.162764	0.167043	0.25553	1.52972	3.42256e-07	8.07925e-05	0.0239953
Q82UR0	Q2YA84	A0A0S3AME4	Protease HtpX homolog	Protease HtpX homolog	Protease HtpX homolog	0.0425842	0.0376529	0.00956404	1.13097	4.45254	3.93693	0.947442	0.00461891	0.00142585
Q82VP1	Q2YB15	A0A0S3AIN6	Bacterial outer membrane protein	OmpA/MotB	Uncharacterized protein	0.158127	0.332925	0.06295	0.474963	2.51195	5.28872	0.000144744	0.00140462	1.2723e-06
Q82Y11	Q2YB13	A0A0S3AMX1	Peptidyl-prolyl cis-trans isomerase	Peptidyl-prolyl cis-trans isomerase	Peptidyl-prolyl cis-trans isomerase	0.181691	0.054682	0.0510357	3.32269	3.56008	1.07145	1.02062e-07	0.00211324	0.445649
Q82SP7	Q2Y5Y7	A0A0S3AJR4	ATP-dependent protease subunit HslV	ATP-dependent protease subunit HslV	ATP-dependent protease subunit HslV	0.0103214	0.0355552	0.0658464	0.290293	0.15675	0.539972	1.33765e-05	3.53353e-06	0.000126383
Q820J2	Q2YC93	A0A0S3AH82	Heat shock protein hsp70:Cell shape determining protein MreB/Mrl	Rod shape-determining protein MreB	Rod shape-determining protein MreB	0.103729	0.275798	0.0651762	0.376104	1.59151	4.23158	3.05464e-07	0.000734615	4.03046e-10
Q820J4	Q2YB10	A0A0S3AK03	Transcription termination/antitermination protein NusG	Transcription termination/antitermination protein NusG	Transcription termination/antitermination protein NusG	0.0813151	0.0399675	0.152578	2.03453	0.53294	0.261948	0.00245306	0.000803856	7.3841e-05
Q82XT2	Q2YB74	A0A0S3AHL0	Outer membrane efflux protein	Outer membrane protein, multidrug efflux system	Transporter	0.0589316	0.040439	0.0118904	1.4573	4.95622	3.40097	0.127864	3.83043e-05	7.49782e-05
Q82U38	Q2YBJ4	A0A0S3AGI4	30S ribosomal protein S16	30S ribosomal protein S16	30S ribosomal protein S16	0.166855	0.0757967	0.0603227	2.20135	2.76604	1.25652	4.50499e-05	0.000649596	0.156443
Q82W41	Q2Y9X0	A0A0S3AMQ1	Sulfate adenylyltransferase	Sulfate adenylyltransferase	Sulfate adenylyltransferase subunit 2	0.0293485	0.0289109	0.0687138	1.01514	0.427112	0.420744	0.722481	0.0271964	0.00448935
Q82U05	Q2YB97	A0A0S3AHM3	3-hydroxyacyl-[acyl-carrier-protein] dehydratase FabZ	3-hydroxyacyl-[acyl-carrier-protein] dehydratase FabZ	3-hydroxyacyl-[acyl-carrier-protein] dehydratase FabZ	0.0217744	0.0596303	0.0172472	0.365157	1.26249	3.4574	0.000935931	0.52508	0.000388817
Q82WC0	Q2Y7N1	A0A0S3ALL8	Bacterioferritin comigratory protein	Alkyl hydroperoxide reductase/ Thiol specific antioxidant/ Mal allergen	Peroxiredoxin	0.0525689	0.0696405	0.0161392	0.754862	3.25723	4.315	0.154366	0.0256555	1.28485e-05
Q82Y52	Q2Y6P6	A0A0S3AHQ1	Outer membrane efflux protein	Outer membrane protein	Channel protein TolC	0.0263362	0.00829774	0.012679	3.1739	2.07715	0.654448	0.000890561	0.00984524	0.116446
Q82S02	Q2Y5X1	A0A0S3AG80	General diffusion Gram-negative porins	Outer membrane protein (Porin)	Porin	4.62444	1.15649	2.0379	3.99868	2.26921	0.567491	2.65971e-10	1.18324e-06	1.10828e-05
Q82TU5	Q2YA25	A0A0S3AIE9	NADH-quinone oxidoreductase subunit C	NADH-quinone oxidoreductase subunit C	NADH-quinone oxidoreductase subunit C	0.147242	0.0255327	0.11681	5.76679	1.26052	0.218583	3.47827e-06	0.317404	2.9298e-05
Q820K6	Q2YBT4	A0A0S3AMY7	Carbamoyl-phosphate synthase large chain	Carbamoyl-phosphate synthase large chain	Carbamoyl-phosphate synthase large chain	0.0099903	0.0322228	0.010393	0.310038	0.961257	3.10045	0.00119721	0.820501	0.00132432
Q82UK9	Q2Y7T9	A0A0S3AHE0	Uncharacterized protein	Peptidase M48, Ste24p	Peptidase	0.0378298	0.107733	0.0301519	0.351143	1.25464	3.57302	3.5438e-05	0.33024	0.00016506
Q82XS0	Q2YCI6	A0A0S3AID1	Possible (U92432) ORF4 [Nitrosospira sp. NpAV]	ORF4 protein	Uncharacterized protein	0.334734	0.0948971	0.213878	3.52734	1.56507	0.443698	3.30537e-06	0.000900693	0.000103427
O08384	Q2Y6T9	A0A0S3AMC4	Protein GrpE	Protein GrpE	Protein GrpE	0.0259986	0.183822	0.11178	0.141434	0.232587	1.6445	3.90954e-05	0.000886792	0.000191484
Q82SF8	Q2Y5D8	A0A0S3AFL0	Putative signal peptide protein	Phospholipid transport system substrate-binding protein	Uncharacterized protein	0.154811	0.0554934	0.263228	2.78972	0.588126	0.210819	1.16944e-06	0.00188321	9.51285e-08
Q82W46	Q2Y6B9	A0A0S3ALZ8	Transglutaminase-like superfamily	Transglutaminase-like enzyme, putative cysteine protease	Transglutaminase	0.0344996	0.0167222	0.01473	2.0631	2.34213	1.13525	0.0100466	0.0194149	0.416284
Q820S0	Q2Y6Y9	A0A0S3AJ83	Phosphoserine aminotransferase	Phosphoserine aminotransferase	Phosphoserine aminotransferase	0.0130452	0.0262032	0.00528427	0.497849	2.46869	4.95872	0.00394822	0.0237074	0.000239385
Q82U16	Q2Y8X1	A0A0S3AJ73	Cys/Met metabolism pyridoxal-phosphate-dependent enzymes	O-acetylhomoserine sulfhydrolase	O-acetylhomoserine aminocarboxypropyltransferase	0.0431358	0.0340235	0.00534522	1.26782	8.06998	6.36522	0.0254896	0.115644	0.128708
Q82TE1	Q2Y7J2	A0A0S3AFA1	Putative lipoprotein	Cholesterol transport system auxiliary component	Uncharacterized protein	0.00577663	0.0131825	0.0352308	0.438205	0.163965	0.374174	0.108682	0.100792	0.000131324
Q82XE1	Q2Y6Y8	A0A0S3AN40	D-isomer specific 2-hydroxyacid dehydrogenase	D-3-phosphoglycerate dehydrogenase	3-phosphoglycerate dehydrogenase	0.0488229	0.0878615	0.0212259	0.555681	2.30016	4.13936	3.11236e-05	6.89079e-05	1.10586e-06
Q82V52	Q2YC80	A0A0S3AGY1	Two-component hybrid sensor and regulator	CheA signal transduction histidine kinase	Hybrid sensor histidine kinase/response regulator	0.0218846	0.0139172	0.00537689	1.57248	4.07012	2.58834	0.0924601	0.00103575	0.00165961
Q82XV0	Q2Y6F5	A0A0S3AJK8	4-hydroxy-3-methylbut-2-en-1-yl diphosphate synthase (flavodoxin)	4-hydroxy-3-methylbut-2-en-1-yl diphosphate synthase (flavodoxin)	4-hydroxy-3-methylbut-2-en-1-yl diphosphate synthase (flavodoxin)	0.0367874	0.118964	0.0570185	0.30923	0.645183	2.08642	1.68652e-05	0.0192318	4.62947e-08
Q820N2	Q2Y644	A0A0S3AHF2	Cell division protein FtsZ	Cell division protein FtsZ	Cell division protein FtsZ	0.118947	0.138211	0.0336406	0.860617	3.53581	4.10845	0.406099	0.00223462	0.000542234
Q82TE2	Q2Y7J3	A0A0S3AFP5	Mce related protein	Mammalian cell entry related protein	Mammalian cell entry protein	0.00809675	0.0138985	0.0292367	0.582561	0.276938	0.475379	0.136092	0.135021	0.0214619
Q82WL2	Q2Y5Z1	A0A0S3ALJ0	S-adenosylmethionine synthase	S-adenosylmethionine synthase	S-adenosylmethionine synthase	0.0353505	0.0930254	0.0364607	0.380009	0.969551	2.55139	3.21896e-07	0.931709	0.000163899
Q820L0	Q2YD17	A0A0S3AGU4	MetH Methionine synthase I, cobalamin-binding domain	Methionine synthase (B12-dependent)	Methionine synthase	0.00774625	0.0308382	0.0145137	0.25119	0.53372	2.12476	2.72008e-05	0.0310113	0.000344239
Q82VA9	Q2YBL2	A0A0S3AHB1	Glycine--tRNA ligase alpha subunit	Glycine--tRNA ligase alpha subunit	Glycine--tRNA ligase alpha subunit	0.017765	0.00434199	0.00768225	4.09145	2.31248	0.565198	0.000226529	0.0133251	0.182249
Q82X77	Q2YAY3	A0A0S3AJR2	30S ribosomal protein S8	30S ribosomal protein S8	30S ribosomal protein S8	0.155436	0.437852	0.21847	0.354996	0.711474	2.00418	0.0013388	0.137129	1.16441e-05
Q82XB2	Q2YA06	A0A0S3AFV1	Putative cation efflux protein	Membrane fusion protein, cobalt-zinc-cadmium efflux system	Cation transporter	0.0231316	0.0200466	0.0612775	1.15389	0.377489	0.327144	0.71022	0.00183476	0.000104202
Q82VY5	Q2Y759	A0A0S3AM36	Uncharacterized protein	LemA	Uncharacterized protein	0.0460272	0.188061	0.130324	0.244746	0.353175	1.44303	1.08983e-08	6.69097e-07	3.82813e-06
Q82U27	Q2YBY3	A0A0S3AGJ9	Cytidylyltransferase (CMP-NeuAc synthetase)	3-deoxy-manno-octulosonate cytidylyltransferase	3-deoxy-manno-octulosonate cytidylyltransferase	0.00993214	0.0729872	0.072606	0.136081	0.136795	1.00525	0.00017721	0.00073663	0.766145
Q82VM4	Q2Y988	A0A0S3AIS4	Ankyrin-repeat	Ankyrin	Uncharacterized protein	0.0717896	0.0368728	0.117535	1.94695	0.610793	0.313718	0.0723081	0.0792699	8.34043e-06
Q82WI4	Q2Y7R1	A0A0S3AMP7	Possible transmembrane protein	Possible transmembrane protein	Fimbrial protein FimV	0.0880536	0.0137912	0.103137	6.38478	0.853758	0.133718	9.82538e-06	0.0663339	2.68988e-05
Q820D0	Q2Y7S0	A0A0S3AFR5	Amidophosphoribosyltransferase	Amidophosphoribosyltransferase	Amidophosphoribosyltransferase	0.0269277	0.0150681	0.00731052	1.78707	3.68342	2.06116	0.019941	0.00049682	0.000636096
Q82SD6	Q2Y8S9	A0A0S3AN10	Putative transmembrane protein	NlpBDapX lipoprotein	Uncharacterized protein	0.0352568	0.0213522	0.0672587	1.65121	0.524197	0.317463	0.138243	0.0305644	4.96194e-05
Q82VS7	Q2Y634	A0A0S3AHG2	UDP-N-acetylmuramoyl-tripeptide--D-alanyl-D-alanine ligase	UDP-N-acetylmuramoyl-tripeptide--D-alanyl-D-alanine ligase	UDP-N-acetylmuramoyl-tripeptide--D-alanyl-D-alanine ligase	0.00784245	0.00770934	0.0151927	1.01727	0.516198	0.507436	0.740285	0.0772551	0.0568449
Q82VP0	Q2YBC7	A0A0S3AJW6	Uncharacterized protein	SH3 domain-containing protein	Ligand-binding protein SH3	0.0114801	0.0372531	0.0320251	0.308164	0.35847	1.16324	2.52774e-05	0.000902865	0.280364
Q82UL8	Q2Y739	A0A0S3ALT5	50S ribosomal protein L28	50S ribosomal protein L28	50S ribosomal protein L28	0.13682	0.260832	0.0752905	0.524553	1.81723	3.46435	0.00536077	0.0441159	1.75319e-05
Q82UL0	Q2YBK1	A0A0S3AM16	Phosphoribulokinase	Phosphoribulokinase	Phosphoribulokinase	0.613438	0.22549	0.315833	2.72047	1.94229	0.713953	2.88733e-08	0.000730481	0.0425757
Q820Q0	Q2YAV0	A0A0S3AIT7	Imidazole glycerol phosphate synthase subunit HisF	Imidazole glycerol phosphate synthase subunit HisF	Imidazole glycerol phosphate synthase subunit HisF	0.0120837	0.0360657	0.0106161	0.335047	1.13824	3.39725	0.000189158	0.708795	4.67536e-05
Q820P5	Q2Y5I3	A0A0S3AHP2	Cytochrome c, class IC:Cytochrome c, class I	Cytochrome c, class I	Cytochrome C	0.289858	0.849474	1.1576	0.341221	0.250396	0.733825	0.000824128	0.000769848	0.0545717
Q82W40	Q2Y9W8	A0A0S3AGT7	Uncharacterized protein	Pyridine nucleotide-disulphide oxidoreductase	Pyridine nucleotide-disulfide oxidoreductase	0.00853111	0.0140134	0.0232557	0.60878	0.366839	0.602581	0.000515539	0.000572026	0.0154974
Q82U58	Q2YA44	A0A0S3AMU2	Short-chain dehydrogenase/reductase (SDR) superfamily	3-oxoacyl-[acyl-carrier-protein] reductase	Beta-ketoacyl-ACP reductase	0.019095	0.0903545	0.0854937	0.211334	0.22335	1.05686	0.000242626	0.0013758	0.649809
Q82SY8	Q2YBP8	A0A0S3AM60	Dihydrolipoyl dehydrogenase	Dihydrolipoyl dehydrogenase	Dihydrolipoyl dehydrogenase	0.0354424	0.0505889	0.0133406	0.700597	2.65674	3.79211	0.00152498	2.89709e-05	1.43922e-06
Q82VU7	Q2Y5F2	A0A0S3AJH9	Uncharacterized pyridoxal-5'-phosphate dependent enzyme family UPF0001	Uncharacterized protein	Alanine racemase	0.120286	0.173295	0.055243	0.694109	2.17739	3.13696	0.0400879	0.00997278	7.13008e-06
Q82WU2	Q2Y7L5	A0A0S3AJA9	Cytosol aminopeptidase	Leucyl aminopeptidase	Peptidase M17	0.00957495	0.0292419	0.0122476	0.327439	0.781784	2.38757	0.000102013	0.304835	0.000968885
Q82X68	Q2YAX1	A0A0S3AJE8	50S ribosomal protein L17	50S ribosomal protein L17	50S ribosomal protein L17	0.424878	0.108386	0.112349	3.92004	3.78177	0.964728	1.00499e-05	0.00020751	0.935554
Q82XP1	Q2Y5G8	A0A0S3AGJ1	Biopolymer transport protein ExbD/TolR	Cell division and transport-associated protein TolR	Protein TolR	0.0270188	0.0493714	0.127877	0.547257	0.211287	0.386084	0.0213044	0.000613322	2.59918e-05
Q82TQ7	Q2YBH1	A0A0S3AHA3	Ribosome-binding ATPase YchF	Ribosome-binding ATPase YchF	Ribosome-binding ATPase YchF	0.0147582	0.0368278	0.0569587	0.400736	0.259104	0.646571	0.000785537	0.000469122	0.0259043
Q82W39	Q2Y9W7	A0A0S3AGB3	Alanine dehydrogenase and pyridine nucleotide transhydrogenase	NAD(P) transhydrogenase subunit alpha	NADP transhydrogenase subunit alpha	0.171852	0.0601282	0.14334	2.85809	1.19891	0.419481	1.31561e-05	0.304168	1.64184e-05
Q82SM5	Q2Y661	A0A0S3AFX1	Fumarate hydratase class II	Fumarate hydratase class II	Fumarate hydratase class II	0.0115834	0.0120695	0.00568221	0.959723	2.03853	2.12408	0.496475	0.117623	0.0178526
Q82XC9	Q2YA70	A0A0S3AKR6	MotA/TolQ/ExbB proton channel family	Outer membrane transport energization protein ExbB	Biopolymer transporter ExbB	0.0825216	0.0327801	0.0268754	2.51743	3.07052	1.2197	0.000445669	0.000536944	0.454417
Q82Y30	Q2YCY0	A0A0S3AMK7	HPr kinase/phosphorylase	HPr kinase/phosphorylase	HPr kinase/phosphorylase	0.0158824	0.0309564	0.00899228	0.513057	1.76622	3.44255	0.0689753	0.677893	0.00375306
Q82X61	Q2Y7W9	A0A0S3AKJ3	Nucleoid-associated protein NE0434	Nucleoid-associated protein Nmul_A1857	Nucleoid-associated protein ATY38_10765	0.110386	0.182453	0.328274	0.60501	0.336261	0.555794	0.0924232	0.0197847	0.000213379
P95339	Q2YC69	A0A0S3AF59	Cytochrome c-552	Cytochrome c	Cytochrome C-551	1.46571	0.50875	1.05984	2.88101	1.38296	0.480028	1.74513e-06	0.0312632	1.64527e-06
Q82UZ1	Q2YBT9	A0A0S3AJY1	Acetolactate synthase	Acetolactate synthase	Acetolactate synthase	0.0265255	0.0825561	0.0375617	0.321303	0.706185	2.19788	0.000356813	0.289483	0.00322318
Q82S98	Q2Y6V2	A0A0S3AGA8	Single-stranded DNA-binding protein	Single-stranded DNA-binding protein	Single-stranded DNA-binding protein	0.157012	0.0619025	0.0853065	2.53644	1.84056	0.725647	8.9014e-05	0.00559887	0.0101494
Q82XD8	Q2Y5Y9	A0A0S3AK40	Uncharacterized protein	Uncharacterized protein	Uncharacterized protein	0.0373827	0.00818327	0.0309837	4.56819	1.20653	0.264115	7.38775e-06	0.0802069	0.000109815
Q820Q8	Q2YAY1	A0A0S3AJC8	50S ribosomal protein L18	50S ribosomal protein L18	50S ribosomal protein L18	0.425175	0.190417	0.1499	2.23287	2.8364	1.27029	0.00249611	0.000722579	0.041529
Q82U52	Q2YCI5	A0A0S3AH71	Aminotransferases class-I	Serine palmitoyltransferase	8-amino-7-oxononanoate synthase	0.0200585	0.0123147	0.0312796	1.62883	0.641267	0.393697	0.0685487	0.0280436	0.00141854
Q82SP4	Q2YBU4	A0A0S3AIC2	Glucose-6-phosphate isomerase	Glucose-6-phosphate isomerase	Glucose-6-phosphate isomerase	0.00436066	0.0218767	0.019216	0.199329	0.226928	1.13846	1.32011e-05	0.00010276	0.142797
Q82VV5	Q2YBS2	A0A0S3AN30	Phenylalanine--tRNA ligase alpha subunit	Phenylalanine--tRNA ligase alpha subunit	Phenylalanine--tRNA ligase alpha subunit	0.0229864	0.0159541	0.0375632	1.44078	0.61194	0.424727	0.157082	0.0666153	0.00165301
Q82U02	Q2YBA0	A0A0S3AHC8	Zinc metalloprotease	Zinc metalloprotease	Zinc metalloprotease	0.0162639	0.0056664	0.0192944	2.87023	0.842932	0.293681	0.000290144	0.694376	0.0023237
Q82UZ0	Q2YA63	A0A0S3AK11	Putative modulator of DNA gyrase	Uncharacterized protein	Metalloprotease TldD	0.0271905	0.0613017	0.0577212	0.443552	0.471066	1.06203	0.000676386	0.00270098	0.653266
Q82W65	Q2Y6P7	A0A0S3AK62	DNA mismatch repair protein MutS family, C-terminal domain	DNA mismatch repair protein MutS-like protein	DNA mismatch repair protein MutS	0.0197912	0.00643301	0.00669047	3.0765	2.95811	0.961518	0.000337626	0.00318752	0.835351
Q82S16	Q2Y6Z1	A0A0S3AMB4	Bacterial outer membrane protein	OmpA/MotB	Uncharacterized protein	1.5741	1.3226	0.512665	1.19015	3.07043	2.57986	0.0889373	2.06416e-05	1.85686e-05
Q82XQ2	Q2YCA7	A0A0S3AGP9	ATP synthase subunit b	ATP synthase subunit b 1	ATP synthase subunit b	0.603317	0.202924	0.663518	2.97311	0.90927	0.305831	1.44311e-05	0.498904	9.94423e-07
Q82VP2	Q2YA52	A0A0S3AMQ8	Peptidase family U7	Peptidase S49	Peptidase S49	0.100838	0.159015	0.0524381	0.634138	1.92298	3.03244	0.0116957	0.00436691	3.77258e-05
Q82V26	Q2YBW9	A0A0S3AK31	Protein HflC	Protein HflC	Protein HflC	0.58353	0.22816	0.751649	2.55754	0.776333	0.303546	4.80445e-08	0.00890616	7.70954e-10
Q82XB9	Q2Y678	A0A0S3AM33	Thiol:disulfide interchange protein	Thiol:disulfide interchange protein	Thiol:disulfide interchange protein	0.0670016	0.0370478	0.024765	1.80852	2.70549	1.49597	0.00456544	9.63083e-05	0.048759
Q82U33	Q2Y5K7	A0A0S3AGF6	Uncharacterized protein	Uncharacterized protein	Uncharacterized protein	0.213932	0.6777	0.546234	0.315673	0.391649	1.24068	5.3061e-06	0.000785347	0.0853428
Q82U85	Q2Y5U2	A0A0S3AI09	Bacterial general secretion pathway protein G	General secretion pathway protein G	Type II secretion system protein GspG	0.106115	0.0438829	0.165908	2.41815	0.639603	0.264501	0.000315104	0.0202146	6.06163e-05
Q820R9	Q2Y6Y7	A0A0S3AJB3	Prephenate dehydratase (PDT):Chorismate mutase:ACT domain	Chorismate mutase / prephenate dehydratase	Prephenate dehydratase	0.0123321	0.0309773	0.0401502	0.398101	0.30715	0.771537	0.000333443	0.000330725	0.054681
Q82WI6	Q2Y7Q8	A0A0S3AFS4	3-isopropylmalate dehydrogenase	3-isopropylmalate dehydrogenase	3-isopropylmalate dehydrogenase	0.0427189	0.0762505	0.0295001	0.560245	1.4481	2.58475	0.00946604	0.258364	0.000172406
Q82UR6	Q2Y5E6	A0A0S3AHT4	Signal recognition particle receptor FtsY	Signal recognition particle receptor FtsY	Signal recognition particle receptor FtsY	0.0189341	0.016582	0.0431654	1.14185	0.43864	0.384151	0.20527	0.00370776	0.0015238
Q820A3	Q2YC54	A0A0S3ALL5	Acetyltransferase component of pyruvate dehydrogenase complex	Acetyltransferase component of pyruvate dehydrogenase complex	Acetyltransferase component of pyruvate dehydrogenase complex	0.0330878	0.0610777	0.02039	0.541734	1.62275	2.99548	0.0134573	0.190864	1.20633e-05
Q82X73	Q2YAX8	A0A0S3AJF8	50S ribosomal protein L15	50S ribosomal protein L15	50S ribosomal protein L15	0.116051	0.143514	0.240374	0.808638	0.482792	0.597043	0.0251148	0.000600269	0.00155504
Q82U44	Q2Y651	A0A0S3AG19	Aspartate carbamoyltransferase	Aspartate carbamoyltransferase	Aspartate carbamoyltransferase	0.00457284	0.014392	0.00560228	0.317735	0.816247	2.56896	0.192561	0.388745	0.00702393
Q82W37	Q2Y9W5	A0A0S3AGI9	NAD(P) transhydrogenase subunit beta	NAD(P) transhydrogenase subunit beta	NAD(P) transhydrogenase subunit beta	0.0185192	0.0373843	0.0147905	0.495375	1.2521	2.52758	0.0138181	0.789943	0.02967
Q82VB7	Q2Y6Q8	A0A0S3AGF9	Putative transmembrane protein	Putative transmembrane protein	Uncharacterized protein	0.340404	0.160603	0.397057	2.11953	0.857317	0.404484	0.0869844	0.544503	0.00370948
Q82WB4	Q2YC35	A0A0S3AIP9	Uncharacterized protein	AhpC/TSA family protein	Alkyl hydroperoxide reductase	0.0533195	0.079427	0.181176	0.671301	0.294296	0.438397	0.0142037	0.000139747	0.000375215
Q82VL8	Q2Y623	A0A0S3AHX2	DUF214	Lipoprotein releasing system, transmembrane protein, LolC/E family	Cell division protein FtsX	0.00610146	0.0127978	0.00533422	0.476759	1.14383	2.39919	0.0092578	0.523385	0.00682835
Q81ZU9	Q2Y9W9	A0A0S3AM84	Sulfate adenylyltransferase subunit 1	Sulfate adenylyltransferase subunit 1	Adenylyl-sulfate kinase	0.0545509	0.0420676	0.102386	1.29674	0.532796	0.410872	0.365826	0.00967144	1.19855e-05
Q82SQ7	Q2YCF2	A0A0S3AKD8	Putative mannose-1-phosphate guanylyltransferase	Mannose-1-phosphate guanylyltransferase (GDP) /mannose-6-phosphate isomerase, type 2	Mannose-1-phosphate guanyltransferase	0.00974154	0.0119944	0.00348948	0.812176	2.79169	3.43729	0.152192	0.00565268	0.00123458
Q82VL9	Q2Y624	A0A0S3AIA1	Lipoprotein-releasing system ATP-binding protein LolD	Lipoprotein-releasing system ATP-binding protein LolD	Lipoprotein-releasing system ATP-binding protein LolD	0.0138881	0.0306675	0.01788	0.452859	0.776738	1.71519	0.0023359	0.300508	0.00522472
Q82TL0	Q2YCS7	A0A0S3AGB8	Oxygen-dependent coproporphyrinogen-III oxidase	Oxygen-dependent coproporphyrinogen-III oxidase	Oxygen-dependent coproporphyrinogen-III oxidase	0.0379233	0.0213382	0.0147142	1.77725	2.57732	1.45017	0.000835565	0.00974339	0.105097
Q82W26	Q2YAU5	A0A0S3ANS2	Histidinol dehydrogenase	Histidinol dehydrogenase	Histidinol dehydrogenase	0.0286507	0.0176109	0.00794139	1.62687	3.60777	2.21761	0.162703	0.00583019	0.00666465
Q82W21	Q2YCS8	A0A0S3AKT7	Phosphoribosylamine--glycine ligase	Phosphoribosylamine--glycine ligase	Phosphoribosylamine--glycine ligase	0.00541695	0.00655632	0.0148395	0.826218	0.365037	0.441817	0.231569	0.000280406	2.29383e-05
Q82Y83	Q2YD60	A0A0S3AHY2	DNA polymerase III subunit beta	DNA polymerase III subunit beta	DNA polymerase III subunit beta	0.0534009	0.0851591	0.0383459	0.627072	1.39261	2.22082	0.00518005	0.129751	0.000815832
Q82Y47	Q2Y7U1	A0A0S3AG09	Peptidyl-prolyl cis-trans isomerase	Peptidyl-prolyl cis-trans isomerase	Peptidyl-prolyl cis-trans isomerase	0.221372	0.209346	0.0582459	1.05745	3.80065	3.59417	0.917096	1.68495e-05	7.45271e-09
Q82UE2	Q2YCW8	A0A0S3ALX0	Acyl-CoA dehydrogenase	Acyl-CoA dehydrogenase	Acyl-CoA dehydrogenase	0.0301481	0.0644826	0.0235471	0.467538	1.28033	2.73846	0.00660875	0.672483	0.000332791
Q82SJ1	Q2Y878	A0A0S3AJ36	RNA polymerase sigma factor	RNA polymerase sigma factor	RNA polymerase sigma factor	0.0538938	0.0278491	0.0582879	1.93521	0.924614	0.477784	0.0231614	0.974174	0.0784501
Q82XV5	Q2Y6F2	A0A0S3AJM7	Nucleoside diphosphate kinase	Nucleoside diphosphate kinase	Nucleoside diphosphate kinase	0.217381	0.333664	0.113191	0.651496	1.92048	2.9478	0.0114216	0.00794855	1.01488e-08
Q82V28	Q2YBX1	A0A0S3AK26	ATP phosphoribosyltransferase regulatory subunit	ATP phosphoribosyltransferase regulatory subunit	ATP phosphoribosyltransferase regulatory subunit	0.0103089	0.0305607	0.0264104	0.337326	0.390335	1.15714	0.00914238	0.058907	0.35402
Q82VP5	Q2Y814	A0A0S3AFR0	Acetyl-coenzyme A carboxylase carboxyl transferase subunit alpha	Acetyl-coenzyme A carboxylase carboxyl transferase subunit alpha	Acetyl-coenzyme A carboxylase carboxyl transferase subunit alpha	0.014828	0.0234095	0.0356149	0.633418	0.416342	0.657295	0.0653855	0.0119374	0.0707977
Q82TV2	Q2YA18	A0A0S3AIE4	NADH-ubiquinone/plastoquinone oxidoreductase chain 6	NADH dehydrogenase subunit J	NADH:ubiquinone oxidoreductase subunit J	0.024538	0.0087235	0.0285462	2.81287	0.859592	0.305593	0.00109307	0.81793	0.00582568
Q82W75	Q2Y968	A0A0S3AK33	Zinc-containing alcohol dehydrogenase superfamily	Uncharacterized zinc-type alcohol dehydrogenase-like protein	Alcohol dehydrogenase	0.024437	0.0324512	0.00977824	0.75304	2.49912	3.31871	0.0433697	0.00293484	0.000141539
Q82WM5	Q2YAU9	A0A0S3AIV3	1-(5-phosphoribosyl)-5-[(5-phosphoribosylamino)methylideneamino] imidazole-4-carboxamide isomerase	1-(5-phosphoribosyl)-5-[(5-phosphoribosylamino)methylideneamino] imidazole-4-carboxamide isomerase	1-(5-phosphoribosyl)-5-[(5-phosphoribosylamino)methylideneamino] imidazole-4-carboxamide isomerase	0.0437477	0.114917	0.135582	0.380688	0.322665	0.847584	7.29702e-06	0.000556234	0.627601
Q82TY4	Q2Y6T3	A0A0S3AGH0	Cold-shock DNA-binding domain	Cold-shock DNA-binding protein family	Cold-shock protein	0.477493	0.397563	0.200531	1.20105	2.38115	1.98255	0.345704	0.00292797	0.00345027
Q82W25	Q2YCT2	A0A0S3AL89	Aromatic-ring hydroxylase (Flavoprotein monooxygenase)	2-octaprenyl-6-methoxyphenol hydroxylase	Ubiquinone biosynthesis protein UbiH	0.00495076	0.0114229	0.00650589	0.433406	0.760966	1.75578	0.00703918	0.891187	0.0631198
Q82Y50	Q2Y6P4	A0A0S3AHJ2	Phosphomethylpyrimidine synthase	Phosphomethylpyrimidine synthase	Phosphomethylpyrimidine synthase	0.0112818	0.0263869	0.0127353	0.427552	0.885863	2.07194	0.00436566	0.938009	0.0185277
Q82Y51	Q2Y6P5	A0A0S3AHX8	Possible pcm protein-L-isoaspartate o-methyltransferase	Protein-L-isoaspartate(D-aspartate) O-methyltransferase	Protein-L-isoaspartate O-methyltransferase	0.0154452	0.0472462	0.0284762	0.326909	0.542389	1.65915	0.2291	0.351407	0.0939387
Q82XN8	Q2Y5H1	A0A0S3AGT0	Bacterial outer membrane protein	OmpA/MotB	Peptidoglycan-binding protein	1.69307	0.588978	1.46417	2.87459	1.15633	0.40226	5.62053e-06	0.286278	1.90507e-05
Q82VV9	Q2YBR8	A0A0S3AMP5	5'-nucleotidase SurE	5'-nucleotidase SurE	5'-nucleotidase SurE	0.00497324	0.00599832	0.0120138	0.829104	0.413961	0.499286	0.154275	0.154981	0.0106361
Q82TU7	Q2YA23	A0A0S3AIF8	Respiratory-chain NADH dehydrogenase 24 Kd subunit	NADH dehydrogenase subunit E	NADH dehydrogenase	0.0110279	0.045477	0.0394555	0.242494	0.279502	1.15261	0.000779167	0.00447894	0.246806
Q82X83	Q2YAZ2	A0A0S3AJB6	50S ribosomal protein L22	50S ribosomal protein L22	50S ribosomal protein L22	0.429233	0.286417	0.173181	1.49863	2.47853	1.65386	0.000302677	0.00113346	0.0252468
O85348	Q2Y9P0	A0A0S3AMG9	Enolase	Enolase	Enolase	0.215921	0.438672	0.174963	0.492214	1.23409	2.50723	1.26651e-05	0.0656373	2.00196e-07
Q82TV8	Q2YA09	A0A0S3AIF6	Chaperone protein HtpG	Chaperone protein HtpG	Chaperone protein HtpG	0.0624592	0.122194	0.155379	0.511146	0.40198	0.786428	7.23788e-06	7.94606e-07	0.00535404
Q82XM8	Q2Y7C0	A0A0S3AMZ8	RNA polymerase sigma factor RpoD	RNA polymerase sigma factor RpoD	RNA polymerase sigma factor RpoD	0.0152502	0.0308139	0.0150418	0.494913	1.01385	2.04855	0.00316595	0.989294	0.00271012
Q82WB8	Q2Y7A2	A0A0S3AMD6	Pyridine nucleotide-disulfide oxidoreductase, class I	D-isomer specific 2-hydroxyacid dehydrogenase, NAD-binding protein	Dihydrolipoamide dehydrogenase	0.0112969	0.0410706	0.0367363	0.275061	0.307514	1.11798	9.72406e-05	0.000324076	0.556564
Q82U56	Q2YA42	A0A0S3AG84	3-oxoacyl-[acyl-carrier-protein] synthase 2	3-oxoacyl-[acyl-carrier-protein] synthase 2	3-oxoacyl-[acyl-carrier-protein] synthase 2	0.0155866	0.0452267	0.0415491	0.344633	0.375137	1.08851	2.58095e-05	0.000315321	0.49094
Q820N1	Q2YA02	A0A0S3AGZ8	Acetylglutamate kinase	Acetylglutamate kinase	Acetylglutamate kinase	0.0135975	0.0445779	0.0289583	0.305028	0.469554	1.53938	0.191776	0.286582	0.00567819
Q82WC1	Q2Y9R2	A0A0S3ALG5	TPR repeat	Cytochrome c-type biogenesis protein CcmH	Cytochrome C biogenesis protein	0.100306	0.324227	0.230999	0.309371	0.434228	1.40358	9.81957e-08	5.10496e-05	0.00240172
Q82TU6	Q2YA24	A0A0S3AIH8	NADH-quinone oxidoreductase subunit D	NADH-quinone oxidoreductase subunit D	NADH-quinone oxidoreductase subunit D	0.0895026	0.0483202	0.0426274	1.85228	2.09965	1.13355	1.17963e-07	1.33685e-05	0.129479
Q820S4	Q2YCA2	A0A0S3AGN9	ATP synthase epsilon chain	ATP synthase epsilon chain	ATP synthase epsilon chain	0.368115	0.296238	0.094989	1.24263	3.87534	3.11866	0.182795	0.000413293	0.000509111
Q82W32	Q2YBF2	A0A0S3ALE2	Phosphoribosylaminoimidazole-succinocarboxamide synthase	Phosphoribosylaminoimidazole-succinocarboxamide synthase	Phosphoribosylaminoimidazole-succinocarboxamide synthase	0.00962565	0.0237837	0.0118657	0.404717	0.811217	2.00441	0.226027	0.376503	0.00679435
Q82X30	Q2YCE9	A0A0S3AFR3	dTDP-glucose 4,6-dehydratase	dTDP-glucose 4,6-dehydratase	dTDP-glucose 4,6-dehydratase	0.0157198	0.0271143	0.013574	0.579763	1.15808	1.99752	0.0162693	0.525237	0.00674675
Q82W22	Q2YCS9	A0A0S3AN76	Bifunctional purine biosynthesis protein PurH	Bifunctional purine biosynthesis protein PurH	Bifunctional purine biosynthesis protein PurH	0.0519518	0.0399176	0.0216773	1.30148	2.3966	1.84144	0.04732	0.00398425	0.0109574
Q82X86	Q2YAZ5	A0A0S3AJE4	50S ribosomal protein L23	50S ribosomal protein L23	50S ribosomal protein L23	0.444131	0.338128	0.172994	1.3135	2.56732	1.95456	0.0255561	0.000338152	0.00114363
Q82TL7	Q2YAD0	A0A0S3ALD9	Probable protein kinase UbiB	Probable protein kinase UbiB	Probable protein kinase UbiB	0.00925432	0.0221094	0.0158366	0.418569	0.584364	1.3961	1.15166e-05	0.145955	0.0983215
Q82XZ6	Q2Y9R9	A0A0S3AMF0	GMP synthase [glutamine-hydrolyzing]	GMP synthase [glutamine-hydrolyzing]	GMP synthase [glutamine-hydrolyzing]	0.00988003	0.0239402	0.0254666	0.412696	0.387961	0.940064	2.66428e-05	8.57263e-05	0.545873
Q82TZ7	Q2YBA5	A0A0S3AHB8	Uridylate kinase	Uridylate kinase	Uridylate kinase	0.0180821	0.0403807	0.0450542	0.44779	0.40134	0.896268	2.50168e-05	0.000308157	0.473367
Q820N4	Q2YBR6	A0A0S3AN18	LysM motif:Peptidase family M23/M37	Lipoprotein NlpD	Peptidase M23	0.019937	0.0433986	0.0200209	0.459392	0.995809	2.16766	0.0363589	0.657837	0.00189694
Q82XZ5	Q2Y9R8	A0A0S3AMY1	Inosine-5'-monophosphate dehydrogenase	Inosine-5'-monophosphate dehydrogenase	Inosine-5'-monophosphate dehydrogenase	0.0522798	0.126749	0.0931566	0.412468	0.561203	1.3606	1.59102e-05	0.00448581	0.0140014
Q82XN1	Q2Y7B7	A0A0S3AI43	30S ribosomal protein S21	30S ribosomal protein S21	30S ribosomal protein S21	0.555932	0.277193	0.296041	2.00558	1.87789	0.936333	1.47185e-05	0.000297172	0.362844
Q82UJ9	Q2Y7I5	A0A0S3AFL7	D-alanyl-D-alanine carboxypeptidase 1 (S11) family	Penicillin-binding protein 6, Serine peptidase, MEROPS family S11	Peptidase	0.0123566	0.0233393	0.0343227	0.529432	0.360012	0.679996	0.0327686	0.0296356	0.3318
Q82TU9	Q2YA21	A0A0S3AIH4	NADH-quinone oxidoreductase	NADH-quinone oxidoreductase	NADH-quinone oxidoreductase	0.094108	0.042827	0.0651138	2.1974	1.44529	0.657726	4.01585e-06	0.0173505	0.0133112
Q82WB9	Q2YAQ4	A0A0S3AI63	Malate dehydrogenase	Malate dehydrogenase	Malate dehydrogenase	0.027987	0.0529573	0.0736412	0.528482	0.380045	0.719126	0.000709444	0.000195973	0.014111
Q82Y57	Q2Y6J0	A0A0S3AFG3	ATP-dependent Clp protease proteolytic subunit	ATP-dependent Clp protease proteolytic subunit	ATP-dependent Clp protease proteolytic subunit	0.129332	0.117142	0.0424315	1.10406	3.04801	2.76073	0.558131	0.000347506	0.000146758
Q82X82	Q2YAZ0	A0A0S3AJA4	50S ribosomal protein L16	50S ribosomal protein L16	50S ribosomal protein L16	0.378644	0.189709	0.148758	1.99592	2.54537	1.27528	0.00129597	2.54295e-05	0.197888
Q82XQ8	Q2Y7M7	A0A0S3AGM2	30S ribosomal protein S18	30S ribosomal protein S18	30S ribosomal protein S18	0.311475	0.29641	0.118616	1.05082	2.6259	2.4989	0.785878	0.000108159	1.36515e-05
Q82UN4	Q2YB66	A0A0S3AF78	Uncharacterized protein family UPF0051	Iron-regulated ABC transporter permease protein SufD	Fe-S cluster assembly protein SufD	0.0103198	0.0180027	0.0207751	0.573234	0.496738	0.866552	0.0181032	0.23384	0.78351
Q82WQ2	Q2YCK4	A0A0S3AL44	PfkB family of carbohydrate kinases	Adenosine kinase	Sugar kinase	0.0258681	0.0529092	0.0310333	0.488916	0.833559	1.70491	0.000306025	0.297212	0.00105253
Q82W27	Q2YAU4	A0A0S3ALJ2	ATP phosphoribosyltransferase	ATP phosphoribosyltransferase	ATP phosphoribosyltransferase	0.0437334	0.0294887	0.0622373	1.48306	0.702688	0.473811	0.0380271	0.0968505	0.00389555
Q82WD0	Q2Y7W2	A0A0S3AG92	Translation initiation factor IF-2	Translation initiation factor IF-2	Translation initiation factor IF-2	0.0413675	0.10227	0.046063	0.404495	0.898065	2.22021	4.99616e-06	0.679883	0.000608723
Q82SW7	Q2Y6R5	A0A0S3AJT0	Uncharacterized protein	Uncharacterized protein	Uncharacterized protein	0.103628	0.0765522	0.161124	1.35369	0.643157	0.475114	0.0553542	0.00722906	3.61008e-07
Q82XI7	Q2YCZ2	A0A0S3ALZ9	Thiazole synthase	Thiazole synthase	Thiazole synthase	0.0140142	0.0147328	0.0294757	0.951226	0.475449	0.499828	0.433357	0.0195941	0.00220801
Q82TF5	Q2YB23	A0A0S3AMX6	Adenylate kinase	Adenylate kinase	Adenylate kinase	0.0637174	0.0669913	0.12517	0.951129	0.509049	0.535204	0.689579	0.0340537	0.0302336
Q82V33	Q2Y8Q8	A0A0S3AFQ1	Uncharacterized protein	Uncharacterized protein	Uncharacterized protein	0.0795806	0.0762989	0.0351255	1.04301	2.2656	2.17218	0.510216	4.54757e-05	0.000218336
Q82U45	Q2Y649	A0A0S3AGA6	Peptidase family M3	Oligopeptidase A Metallo peptidase. MEROPS family M03A	Oligopeptidase A	0.0400697	0.0602631	0.0295671	0.664914	1.35521	2.03818	0.00838232	0.0918492	5.7661e-06
Q82XC2	Q2YC57	A0A0S3ALK2	Uncharacterized protein	Uncharacterized protein	Uncharacterized protein	0.0926166	0.0407555	0.0291939	2.27249	3.17247	1.39603	0.00176879	0.000629864	0.00881114
Q82S90	Q2Y7X5	A0A0S3AL85	2,3,4,5-tetrahydropyridine-2,6-dicarboxylate N-succinyltransferase	2,3,4,5-tetrahydropyridine-2,6-dicarboxylate N-succinyltransferase	2,3,4,5-tetrahydropyridine-2,6-dicarboxylate N-succinyltransferase	0.135756	0.151701	0.0678276	0.894893	2.00149	2.23657	0.262756	0.00140167	3.51766e-07
Q82XP7	Q2YCA1	A0A0S3AMT3	Bifunctional protein GlmU	Bifunctional protein GlmU	Bifunctional protein GlmU	0.0134028	0.0239166	0.0149984	0.560395	0.893614	1.59461	0.000833143	0.57229	0.00498704
Q82WP1	Q2Y7L0	A0A0S3AJ86	Iron-sulfur cluster carrier protein	Iron-sulfur cluster carrier protein	Iron-sulfur cluster carrier protein	0.0260115	0.0408579	0.089374	0.636633	0.291041	0.457157	0.0331155	0.00222179	0.00137875
Q82TX6	Q2YBX7	A0A0S3AHL4	Ribose-5-phosphate isomerase A	Ribose-5-phosphate isomerase A	Ribose-5-phosphate isomerase A	0.049178	0.0786879	0.0300577	0.624975	1.63612	2.61789	0.00545239	0.0299463	1.37919e-05
Q82SJ3	Q2Y875	A0A0S3AJ27	MucD serine protease MucD	Peptidase S1C, Do	Protease Do	0.13781	0.246522	0.127079	0.559016	1.08444	1.93991	1.75012e-05	0.434297	1.74787e-05
Q82TH6	Q2Y5P5	A0A0S3AJ47	Glutaredoxin	Glutaredoxin	Glutaredoxin	0.066154	0.133271	0.185984	0.496386	0.355697	0.716575	0.244468	0.257225	0.015741
P59755	Q2YAX5	A0A0S3AJH1	30S ribosomal protein S13	30S ribosomal protein S13	30S ribosomal protein S13	0.343292	0.0958429	0.143627	3.58182	2.39015	0.667302	0.000226003	0.0230516	0.374257
Q82UN7	Q2YB63	A0A0S3AFA0	Nitrogen-fixing protein NifU	Fe-S cluster biogenesis protein NfuA, 4Fe-4S-binding domain	Uncharacterized protein	0.0300767	0.0362081	0.0155253	0.830663	1.93728	2.3322	0.222497	0.00941718	0.000375667
Q82WS2	Q2Y5J4	A0A0S3AGV5	Porphobilinogen deaminase	Porphobilinogen deaminase	Porphobilinogen deaminase	0.050421	0.0255316	0.0273709	1.97485	1.84214	0.9328	0.00239567	0.00809796	0.296417
Q82SU7	Q2Y6J3	A0A0S3AK75	Bacterial histone-like DNA-binding protein	Bacterial nucleoid protein Hbs	DNA-binding protein HU	1.73218	0.891769	1.31084	1.94241	1.32143	0.680302	0.00107632	0.208354	0.0993419
Q82Y82	Q2YD59	A0A0S3AHI9	DNA gyrase subunit B	DNA gyrase subunit B	DNA gyrase subunit B	0.0441249	0.0201541	0.019863	2.18938	2.22147	1.01466	3.55145e-05	0.00138436	0.735182
Q82XD0	Q2YA71	A0A0S3AKT5	Biopolymer transport protein ExbD/TolR	Outer membrane transport energization protein ExbD	Biopolymer transporter ExbD	0.0230335	0.019592	0.0251539	1.17566	0.915705	0.778886	0.832608	0.968271	0.826973
Q82TR4	Q2YA39	A0A0S3AGX9	Succinate--CoA ligase [ADP-forming] subunit beta	Succinate--CoA ligase [ADP-forming] subunit beta	Succinate--CoA ligase [ADP-forming] subunit beta	0.256573	0.200081	0.129053	1.28234	1.98812	1.55038	0.00932156	0.000328449	0.0024167
Q82TU0	Q2Y9Z7	A0A0S3AIH9	2,3-bisphosphoglycerate-dependent phosphoglycerate mutase 2	2,3-bisphosphoglycerate-dependent phosphoglycerate mutase 2	2,3-bisphosphoglycerate-dependent phosphoglycerate mutase	0.00982981	0.0291076	0.0321128	0.337706	0.306102	0.906417	0.00184948	0.00335891	0.491641
Q82UP9	Q2YD58	A0A0S3AHZ7	Serine hydroxymethyltransferase	Serine hydroxymethyltransferase	Serine hydroxymethyltransferase	0.247997	0.12284	0.112995	2.01886	2.19476	1.08713	0.000211821	0.00294327	0.405929
Q82TU8	Q2YA22	A0A0S3AIS3	Respiratory-chain NADH dehydrogenase 51 Kd subunit	NADH dehydrogenase subunit F	NADH dehydrogenase	0.0619179	0.0313407	0.0409074	1.97564	1.51361	0.766138	0.032763	0.230792	0.606342
Q82VB0	Q2YBL3	A0A0S3AMV7	Glycine--tRNA ligase beta subunit	Glycine--tRNA ligase beta subunit	Glycine--tRNA ligase beta subunit	0.0213464	0.0162515	0.00982448	1.3135	2.17278	1.65419	0.0436522	0.00434045	0.0154834
Q82W83	Q2YAB5	A0A0S3AJJ5	Cytochrome c1	Cytochrome c1	Cytochrome C	0.157689	0.42161	0.248597	0.374016	0.634316	1.69596	4.30056e-07	0.000565863	0.0005109
Q820P3	Q2Y7W1	A0A0S3AFB4	Transcription termination/antitermination protein NusA	Transcription termination/antitermination protein NusA	Transcription termination/antitermination protein NusA	0.0947765	0.158975	0.0666856	0.596173	1.42124	2.38395	0.000253524	0.0148814	0.000164956
Q82X89	Q2YAZ8	A0A0S3AJF2	30S ribosomal protein S10	30S ribosomal protein S10	30S ribosomal protein S10	0.553936	0.32088	0.562299	1.7263	0.985128	0.570657	0.00875938	0.870271	0.00361475
Q82WP0	Q2Y7P0	A0A0S3AJ64	Methionine--tRNA ligase	Methionine--tRNA ligase	Methionine--tRNA ligase	0.0108655	0.0141419	0.0205815	0.768322	0.527929	0.687119	0.143213	0.0376524	0.0897488
Q82V18	Q2Y809	A0A0S3AJ37	50S ribosomal protein L21	50S ribosomal protein L21	50S ribosomal protein L21	0.192822	0.210371	0.0919527	0.916581	2.09697	2.28782	0.463662	0.00339371	1.26155e-05
Q04507	Q2YAW5	A0A0S3AG12	Ammonia monooxygenase, acetylene-binding	Ammonia monooxygenase subunit A	Methane monooxygenase/ammonia monooxygenase subunit A	1.52229	1.00222	0.615715	1.51892	2.4724	1.62774	0.0479702	0.00076128	0.000942128
P55929	Q2YBW5	A0A0S3AK60	Cytochrome c551 peroxidase	Cytochrome c peroxidase	Cytochrome C biogenesis protein CcsA	0.642502	0.291053	0.726558	2.20751	0.88431	0.400592	6.63995e-06	0.243147	6.48077e-07
Q82Y61	Q2Y6I5	A0A0S3AG00	10 kDa chaperonin	10 kDa chaperonin	10 kDa chaperonin	1.0258	1.61436	1.83592	0.635418	0.558738	0.879324	0.0239568	0.0176713	0.124808
Q82U60	Q2YA46	A0A0S3AGC1	3-oxoacyl-[acyl-carrier-protein] synthase 3	3-oxoacyl-[acyl-carrier-protein] synthase 3	3-oxoacyl-[acyl-carrier-protein] synthase 3	0.0415391	0.0248225	0.0251346	1.67345	1.65266	0.987581	0.00208964	0.0146938	0.900833
Q82XZ9	Q2Y8M2	A0A0S3AMV3	Universal stress protein (Usp):ABC1 family	2-octaprenylphenol hydroxylase	Universal stress protein	0.00975898	0.00533607	0.011817	1.82887	0.825842	0.451558	0.0130538	0.632573	0.027376
Q82XC4	Q2YC55	A0A0S3ANN2	Pyruvate dehydrogenase E1 component	Pyruvate dehydrogenase E1 component	Pyruvate dehydrogenase E1 component	0.0416949	0.0425977	0.0155743	0.978807	2.67717	2.73513	0.621522	0.00582781	0.000842742
Q82T72	Q2YB08	A0A0S3AKH3	50S ribosomal protein L1	50S ribosomal protein L1	50S ribosomal protein L1	0.42488	0.393731	0.766128	1.07911	0.55458	0.513924	0.555258	0.000405401	6.2041e-06
Q82T78	Q2Y5M7	A0A0S3AK96	RhlE ATP-dependent RNA helicase RhlE	ATP-dependent RNA helicase RhlE	RNA helicase	0.00916795	0.0166615	0.0104227	0.550247	0.879611	1.59857	0.00682482	0.596925	0.0250491
Q82U26	Q2YBY4	A0A0S3AG37	Putative 2,4-dihydroxyhept-2-ene-1,7-dioic acid aldolase protein	2-dehydro-3-deoxyglucarate aldolase	2,4-dihydroxyhept-2-ene-1,7-dioic acid aldolase	0.0175099	0.00664147	0.0146482	2.63644	1.19536	0.453398	0.0022555	0.457329	0.00486916
Q82WQ5	Q2YCK0	A0A0S3AKA8	Glycine cleavage system H protein	Glycine cleavage system H protein	Glycine cleavage system H protein	0.282761	0.187605	0.39224	1.50721	0.720887	0.478292	0.0296697	0.0437248	1.31172e-06
Q82WI7	Q2Y7Q7	A0A0S3AFZ1	3-isopropylmalate dehydratase small subunit	3-isopropylmalate dehydratase small subunit	3-isopropylmalate dehydratase small subunit	0.0238642	0.0225442	0.0396586	1.05855	0.601741	0.568456	0.916255	0.488626	0.482708
Q82TU1	Q2YA29	A0A0S3AID8	Triosephosphate isomerase	Triosephosphate isomerase	Triosephosphate isomerase	0.104127	0.115068	0.216101	0.90492	0.481845	0.532472	0.238003	0.000234468	2.83387e-05
Q82X87	Q2YAZ6	A0A0S3AJE3	50S ribosomal protein L4	50S ribosomal protein L4	50S ribosomal protein L4	0.460572	0.275507	0.183118	1.67173	2.51517	1.50453	0.000515585	0.000236791	0.0426823
Q82UR5	Q2Y5E7	A0A0S3AMZ1	Insulinase family (Peptidase family M16)	Peptidase M16-like protein	Peptidase M16	0.0555388	0.0363837	0.0267554	1.52647	2.0758	1.35986	0.0647352	0.0101164	0.0278646
Q82TB9	Q2YB61	A0A0S3AMZ6	3-dehydroquinate synthase	3-dehydroquinate synthase	3-dehydroquinate synthase	0.0142049	0.0165822	0.0267809	0.856634	0.530411	0.619181	0.282702	0.0174011	0.0211832
Q820M7	Q2YBQ2	A0A0S3AHV1	Leucine--tRNA ligase	Leucine--tRNA ligase	Leucine--tRNA ligase	0.010475	0.023932	0.0113957	0.437698	0.919211	2.1001	0.00153853	0.746529	0.00251118
Q82XV6	Q2YB03	A0A0S3AG55	Putative aminotransferase protein	Aminotransferase	Aminotransferase	0.00869992	0.0275763	0.021623	0.315485	0.402346	1.27532	0.182686	0.252437	0.0090353
Q82V25	Q2YBW8	A0A0S3AN41	Band 7 protein	Protease FtsH subunit HflK	HflK protein	0.493804	0.216359	0.48611	2.28234	1.01583	0.445082	2.39547e-07	0.828979	7.00399e-06
Q82V29	Q2YBX2	A0A0S3AJZ2	Adenylosuccinate synthetase	Adenylosuccinate synthetase	Adenylosuccinate synthetase	0.0351403	0.049582	0.0195722	0.70873	1.79542	2.53329	0.150148	0.371815	0.00150249
Q82SM8	Q2YBB8	A0A0S3AJ95	Cell division protein ZipA	Cell division protein ZipA	Cell division protein ZipA	0.123232	0.0837165	0.0626574	1.47201	1.96676	1.3361	0.00470309	4.35052e-05	0.0668269
Q82WL8	Q2Y5D1	A0A0S3AHS2	Possible accB1 biotin carboxyl carrier protein of acetyl-CoA carboxylase (Bccp)	Biotin carboxyl carrier protein	Acetyl-CoA carboxylase biotin carboxyl carrier protein subunit	0.0496367	0.0657503	0.112671	0.754928	0.440546	0.58356	0.23514	0.0894865	0.114063
Q82WL1	Q2Y5Z2	A0A0S3ALJ6	Adenosylhomocysteinase	Adenosylhomocysteinase	Adenosylhomocysteinase	0.108539	0.220786	0.113741	0.491602	0.95426	1.94112	0.000705296	0.729099	0.000622718
Q820J1	Q2YC91	A0A0S3AH76	Glutamyl-tRNA(Gln) amidotransferase subunit A	Glutamyl-tRNA(Gln) amidotransferase subunit A	Glutamyl-tRNA(Gln) amidotransferase subunit A	0.0418027	0.0240897	0.0263138	1.7353	1.58863	0.915478	0.00289164	0.0333745	0.604731
Q82TJ2	Q2YA56	A0A0S3AFH6	Phosphoglucomutase and phosphomannomutase family	Phosphomannomutase	Phosphoglucomutase	0.0790313	0.043652	0.108706	1.81048	0.727015	0.401559	0.00333526	0.0859187	1.89628e-05
Q82XQ6	Q2Y7M5	A0A0S3AGW2	30S ribosomal protein S6	30S ribosomal protein S6	30S ribosomal protein S6	0.420246	0.235286	0.22692	1.78611	1.85196	1.03687	0.000165446	0.000500485	0.66341
Q820H7	Q2YAR1	A0A0S3AM95	Transketolase:Dehydrogenase, E1 component	2-oxoglutarate dehydrogenase E1 component	2-oxoglutarate dehydrogenase subunit E1	0.0119377	0.0279141	0.0209934	0.427657	0.568638	1.32966	0.00027508	0.0151708	0.0112806
Q82XE5	Q2Y5X2	A0A0S3AGM9	MoaA / nifB / pqqE family	Hopanoid biosynthesis associated radical SAM protein HpnH	Radical SAM protein	0.0190127	0.0208898	0.0108416	0.910143	1.75368	1.92682	0.524038	0.0946657	0.00977171
Q82TQ5	Q2YBH3	A0A0S3AHG6	50S ribosomal protein L25	50S ribosomal protein L25	50S ribosomal protein L25	0.141724	0.160221	0.304944	0.884552	0.464754	0.525412	0.252768	6.4802e-05	0.000189267
Q82Y59	Q2Y6I8	A0A0S3AFH7	Short-chain dehydrogenase/reductase (SDR) superfamily	NAD(P)-dependent dehydrogenase, short-chain alcohol dehydrogenase family	NAD(P)-dependent oxidoreductase	0.0151324	0.0263225	0.0269095	0.574883	0.562343	0.978188	0.0100809	0.0300259	0.965573
Q82UP6	Q2Y5Q0	A0A0S3AKU3	5-methyltetrahydropteroyltriglutamate--homocysteine methyltransferase	5-methyltetrahydropteroyltriglutamate--homocysteine methyltransferase	5-methyltetrahydropteroyltriglutamate--homocysteine methyltransferase	0.287666	0.12456	0.294138	2.30946	0.977998	0.423474	4.04915e-06	0.785598	0.00412703
Q82WI2	Q2Y7R4	A0A0S3AFT0	Tryptophan synthase beta chain	Tryptophan synthase beta chain	Tryptophan synthase beta chain	0.0267976	0.0204198	0.0408449	1.31233	0.656081	0.499935	0.219539	0.112442	0.00449828
Q82SU8	Q2Y6J4	A0A0S3AK18	Peptidylprolyl isomerase	Peptidylprolyl isomerase	Peptidylprolyl isomerase	0.154644	0.148013	0.0662438	1.0448	2.33446	2.23437	0.718946	0.000372368	0.00021632
Q82W85	Q2YAB3	A0A0S3ANC9	Ubiquinol-cytochrome c reductase iron-sulfur subunit	Ubiquinol-cytochrome c reductase iron-sulfur subunit	Ubiquinol-cytochrome c reductase iron-sulfur subunit	0.20741	0.136053	0.1129	1.52449	1.83712	1.20507	0.000259084	0.0012219	0.0905248
Q82T74	Q2YB06	A0A0S3AKV6	50S ribosomal protein L7/L12	50S ribosomal protein L7/L12	50S ribosomal protein L7/L12	0.726366	0.423186	0.652095	1.71642	1.1139	0.648964	4.327e-05	0.399259	0.0373023
Q82X44	Q2Y5Y0	A0A0S3AMC3	RNA polymerase-binding transcription factor DksA	RNA polymerase-binding transcription factor DksA	RNA polymerase-binding transcription factor DksA	0.0771428	0.145877	0.1995	0.528822	0.38668	0.731211	0.00550642	0.00115748	0.00638184
Q82WI5	Q2Y7Q9	A0A0S3AFU9	Aspartate-semialdehyde dehydrogenase	Aspartate-semialdehyde dehydrogenase	Aspartate-semialdehyde dehydrogenase	0.0247751	0.0441475	0.0362853	0.56119	0.682786	1.21668	0.011874	0.0893759	0.214951
Q82WH6	Q2Y7S1	A0A0S3AG17	O-succinylhomoserine sulfhydrylase	O-succinylhomoserine sulfhydrylase	O-succinylhomoserine sulfhydrylase	0.0515131	0.035745	0.02989	1.44113	1.72342	1.19589	0.0015734	0.00338896	0.208871
Q82SZ3	Q2Y6G3	A0A0S3AH05	Anthranilate synthase component I and chorismate binding enzyme	Anthranilate synthase, component I	Anthranilate synthase	0.00998557	0.0099363	0.0150266	1.00496	0.664528	0.661249	0.955248	0.0843337	0.0654916
Q82SV4	Q2Y6B7	A0A0S3AHQ8	Putative modulator of DNA gyrase	Uncharacterized protein	Metalloprotease PmbA	0.0171849	0.0356147	0.0206897	0.482523	0.8306	1.72137	0.000636821	0.265296	0.00328219
Q82W86	Q2Y647	A0A0S3AJ38	Protein translocase subunit SecA	Protein translocase subunit SecA 1	Protein translocase subunit SecA	0.140973	0.0939168	0.0563046	1.50105	2.50376	1.66801	0.00583271	0.000221772	0.0122471
Q82Y56	Q2Y6J1	A0A0S3AFY7	ATP-dependent Clp protease ATP-binding subunit ClpX	ATP-dependent Clp protease ATP-binding subunit ClpX	ATP-dependent Clp protease ATP-binding subunit ClpX	0.0600133	0.0760826	0.0381734	0.788791	1.57213	1.99308	0.160496	0.288739	0.0058418
Q82S89	Q2Y7X6	A0A0S3ALH2	Aminotransferases class-I	Succinyldiaminopimelate aminotransferase apoenzyme	Succinyldiaminopimelate transaminase	0.0135077	0.00551259	0.00894935	2.45034	1.50935	0.615977	0.0155222	0.24744	0.0622763
Q820S5	Q2YCN3	A0A0S3AL34	Serine--tRNA ligase	Serine--tRNA ligase	Serine--tRNA ligase	0.0400839	0.0229339	0.0381246	1.7478	1.05139	0.601551	0.0120593	0.624633	0.395464
Q82UZ3	Q2YBU1	A0A0S3AKD6	Ketol-acid reductoisomerase (NADP(+))	Ketol-acid reductoisomerase (NADP(+))	Ketol-acid reductoisomerase (NADP(+))	0.339538	0.212499	0.394476	1.59783	0.860733	0.538689	8.11685e-06	0.0551193	1.61525e-05
Q82U36	Q2YBJ1	A0A0S3AG28	50S ribosomal protein L19	50S ribosomal protein L19	50S ribosomal protein L19	0.815572	0.513304	0.526949	1.58887	1.54772	0.974106	0.00164813	0.0327983	0.873907
Q82X81	Q2YAY9	A0A0S3AJC9	50S ribosomal protein L29	50S ribosomal protein L29	50S ribosomal protein L29	0.0908481	0.122072	0.194658	0.744218	0.466706	0.627109	0.0998491	0.0042283	0.0114062
Q820R0	Q2YAY6	A0A0S3AK35	50S ribosomal protein L24	50S ribosomal protein L24	50S ribosomal protein L24	0.117375	0.263798	0.171037	0.444943	0.686259	1.54235	0.000708466	0.442475	0.0684344
Q82T10	Q2YAI0	A0A0S3ALQ5	Prokaryotic transcription elongation factor GreA/GreB	GreA/GreB family elongation factor	Nucleoside diphosphate kinase regulator	0.0344794	0.0824576	0.0631701	0.418147	0.545818	1.30533	0.00197529	0.0604524	0.242801
Q82VR3	Q2YAP3	A0A0S3AME2	Aconitate hydratase	Aconitase	Aconitate hydratase	0.0222093	0.0499457	0.0332666	0.444669	0.667616	1.50138	5.10064e-06	0.00290978	0.00019152
Q82WC5	Q2Y9Q8	A0A0S3ALI3	Cytochrome c-type biogenesis protein CcmE	Cytochrome c-type biogenesis protein CcmE	Cytochrome c-type biogenesis protein CcmE	0.038998	0.093765	0.0499069	0.415912	0.781415	1.8788	0.00660105	0.322174	0.00957301
Q82TR8	Q2YAM9	A0A0S3AHH3	ATPase components of ABC transporters with duplicated ATPase domains	ABC transporter related protein	ABC transporter ATP-binding protein	0.0305408	0.0611967	0.0531484	0.499059	0.574633	1.15143	0.00576387	0.0390084	0.210183
Q82VU4	Q2Y5E8	A0A0S3AGU1	Insulinase family (Peptidase family M16)	Peptidase M16-like protein	Zinc protease	0.0398253	0.0359078	0.0202809	1.1091	1.96369	1.77052	0.646206	0.0056319	0.00115443
Q82XP9	Q2YCA4	A0A0S3AGN3	ATP synthase gamma chain	ATP synthase gamma chain	ATP synthase gamma chain	0.305363	0.205659	0.375712	1.4848	0.812758	0.547386	0.0342165	0.14244	6.44962e-06
Q82VE9	Q2Y6A4	A0A0S3AJ65	Uncharacterized protein	Preprotein translocase YajC subunit	Preprotein translocase subunit YajC	0.207332	0.365027	0.373734	0.567991	0.554758	0.976702	1.62176e-06	0.00877197	0.870095
Q82TF6	Q2YD43	A0A0S3AI08	Protein RecA	Protein RecA	Protein RecA	0.170608	0.168725	0.259582	1.01116	0.657241	0.649988	0.937043	0.0040369	0.00240561
Q82UN5	Q2YB65	A0A0S3AFJ2	Cysteine desulfurase	Cysteine desulfurase	Cysteine desulfurase	0.0222495	0.027263	0.0385794	0.816104	0.57672	0.706674	0.251171	0.209232	0.444953
Q820A1	Q2YBT0	A0A0S3AMH4	ATP-dependent zinc metalloprotease FtsH	ATP-dependent zinc metalloprotease FtsH	ATP-dependent zinc metalloprotease FtsH	0.0751055	0.135779	0.0836129	0.553146	0.898253	1.6239	0.00129598	0.456078	0.000925022
Q82T09	Q2Y7N5	A0A0S3ALG2	Aspartokinase	Aspartokinase	Aspartokinase	0.0351568	0.0417349	0.0239536	0.842382	1.4677	1.74232	0.25604	0.113624	0.00299706
Q82WH8	Q2Y7R8	A0A0S3AG77	Possible transmembrane protein	DedD protein	Sporulation protein	0.0904761	0.0461698	0.0572453	1.95964	1.5805	0.806526	3.73135e-06	0.00453477	0.152038
Q82XQ0	Q2YCA5	A0A0S3AHF6	ATP synthase subunit alpha	ATP synthase subunit alpha 1	ATP synthase subunit alpha	1.12627	0.55621	0.893429	2.0249	1.26061	0.622556	7.67915e-05	0.0971643	0.00179657
Q82TH2	Q2Y810	A0A0S3AJ35	Polyprenyl synthetase	Farnesyltranstransferase	Octaprenyl diphosphate synthase	0.020388	0.0456354	0.0358032	0.446758	0.569446	1.27462	2.58402e-05	0.0102328	0.0778671
Q820M0	Q2YBW0	A0A0S3AJY8	2-isopropylmalate synthase	2-isopropylmalate synthase	2-isopropylmalate synthase	0.0657947	0.033933	0.0453338	1.93896	1.45134	0.748515	8.29042e-05	0.0483347	0.239179
Q82T68	Q2YB02	A0A0S3AJE1	30S ribosomal protein S12	30S ribosomal protein S12	30S ribosomal protein S12	0.0755849	0.0921997	0.114486	0.819795	0.660211	0.805337	0.0963589	0.0119546	0.0232235
Q82VE8	Q2Y6A5	A0A0S3AJ88	Protein translocase subunit SecD	Protein translocase subunit SecD	Protein translocase subunit SecD	0.101632	0.120443	0.0642642	0.843821	1.58148	1.87419	0.0443206	0.00043056	8.47335e-05
Q82V72	Q2Y6Q5	A0A0S3AN53	Peptide chain release factor 2	Peptide chain release factor 2	Peptide chain release factor 2	0.0167085	0.0120937	0.0200317	1.38158	0.834102	0.603731	0.505773	0.607112	0.182524
Q82X76	Q2YAY2	A0A0S3AJG6	50S ribosomal protein L6	50S ribosomal protein L6	50S ribosomal protein L6	0.307845	0.373449	0.237398	0.824331	1.29675	1.57309	0.00435679	0.0252065	0.00211014
Q82UJ2	Q2YBI9	A0A0S3AHL1	Uncharacterized protein	Uncharacterized conserved protein	CopG family transcriptional regulator	0.0434452	0.0296017	0.0626608	1.46766	0.69334	0.472413	0.388316	0.199392	0.0174746
Q82TJ4	Q2YA58	A0A0S3AFM3	Aminotransferases class-IV	Branched chain amino acid aminotransferase apoenzyme	Branched chain amino acid aminotransferase	0.0158009	0.0318769	0.0289466	0.495684	0.545862	1.10123	0.0132403	0.069268	0.550862
Q82XE0	Q2Y6Y6	A0A0S3AJA8	Histidinol-phosphate aminotransferase 2	Histidinol-phosphate aminotransferase 2	Histidinol-phosphate aminotransferase	0.056457	0.0470436	0.0221492	1.2001	2.54894	2.12394	0.231253	0.00124048	0.0029253
Q57142	Q2YA34	A0A0S3AN35	Cytochrome c-554	Cytochrome c-554	Cytochrome C554	0.478434	0.560388	0.301574	0.853755	1.58646	1.85821	0.183285	0.0191827	3.64122e-05
Q82W82	Q2YAB6	A0A0S3AIT9	Putative sspA transcription modulator protein	Glutathione S-transferase-like protein	Glutathione S-transferase	0.0540357	0.0706941	0.0324224	0.76436	1.66662	2.18041	0.0458997	0.00940106	0.000540004
Q82UN9	Q2Y6V8	A0A0S3AGU0	Cysteine synthase	Cysteine synthase	Cysteine synthase	0.0165103	0.0276104	0.0301846	0.597975	0.546978	0.914717	1.40395e-06	0.000664417	0.57947
Q82UJ8	Q2Y7I6	A0A0S3AF68	Aminotransferases class-IV	Branched chain amino acid: 2-keto-4-methylthiobutyrate aminotransferase	D-amino acid aminotransferase	0.0330358	0.0171579	0.0274873	1.9254	1.20186	0.624213	5.50045e-06	0.225377	0.155793
Q82Y39	Q2Y7I0	A0A0S3ANB1	Succinate--CoA ligase [ADP-forming] subunit beta	Succinate--CoA ligase [ADP-forming] subunit beta	Succinate--CoA ligase [ADP-forming] subunit beta	0.0404693	0.02832	0.0416254	1.429	0.972226	0.680353	0.375129	0.637659	0.0127939
Q82TE0	Q2YBM2	A0A0S3AF84	Diaminopimelate decarboxylase	Diaminopimelate decarboxylase	Diaminopimelate decarboxylase	0.00978336	0.0141178	0.0112499	0.692981	0.86964	1.25493	0.162648	0.99748	0.267219
Q82X70	Q2YAX3	A0A0S3AJF4	30S ribosomal protein S4 A	30S ribosomal protein S4	30S ribosomal protein S4	0.390115	0.217804	0.336995	1.79113	1.15763	0.646311	0.0213245	0.660682	0.00831674
Q82XE2	Q2Y6Z0	A0A0S3AJC0	DNA gyrase subunit A	DNA gyrase subunit A	DNA gyrase subunit A	0.0290625	0.0170035	0.0277991	1.70921	1.04545	0.611656	0.0349207	0.768102	0.104599
Q82UG2	Q2YCW4	A0A0S3AKK9	Thiolase	Acetyl-CoA C-acyltransferase	Acetyl-CoA acetyltransferase	0.028378	0.0609154	0.041334	0.465859	0.686553	1.47373	0.00022447	0.0504063	0.00151843
Q82WZ6	Q2Y6P1	A0A0S3AL45	Glutamine synthetase	Glutamine synthetase	Glutamine synthetase	0.0405771	0.0387762	0.0303452	1.04644	1.33718	1.27784	0.717608	0.481089	0.11364
Q82Y46	Q2Y7U2	A0A0S3AFR9	Peptidyl-prolyl cis-trans isomerase	Peptidyl-prolyl cis-trans isomerase	Peptidyl-prolyl cis-trans isomerase	0.0664834	0.12231	0.100415	0.543566	0.662089	1.21805	0.000291968	0.103346	0.182014
Q82U80	Q2Y685	A0A0S3AHQ4	Glutamate dehydrogenase	Glutamate dehydrogenase	Glutamate dehydrogenase	0.301473	0.176794	0.257499	1.70522	1.17078	0.686584	4.45499e-09	0.117838	0.00867514
Q82SD8	Q2Y8S7	A0A0S3AMJ4	Chaperone protein ClpB	Chaperone protein ClpB	Chaperone protein ClpB	0.0575881	0.0819599	0.0442027	0.702637	1.30282	1.85418	0.0313921	0.209763	0.000251685
Q82Y79	Q2YB43	A0A0S3AMP3	7Fe ferredoxin:4Fe-4S ferredoxin, iron-sulfur binding domain	4Fe-4S ferredoxin, iron-sulfur binding protein	Ferredoxin	0.079735	0.0567216	0.0489279	1.40573	1.62964	1.15929	0.547127	0.295942	0.337438
Q82UH5	Q2Y687	A0A0S3AGC7	Uncharacterized protein	Putative thiol:disulfide interchange protein	Thiol:disulfide interchange protein	0.0195176	0.0448965	0.0328352	0.434724	0.594412	1.36733	0.0237758	0.265976	0.129365
Q82XN7	Q2Y5H2	A0A0S3AGJ5	TPR repeat	Tol-pal system protein YbgF	Tol-pal system protein YbgF	0.0713754	0.085055	0.0520484	0.839168	1.37133	1.63415	0.0492659	0.00106926	0.000196881
Q82TF3	Q2YB25	A0A0S3AI31	K(+)-insensitive pyrophosphate-energized proton pump	K(+)-insensitive pyrophosphate-energized proton pump	K(+)-insensitive pyrophosphate-energized proton pump	0.150199	0.100858	0.13891	1.4892	1.08127	0.726069	0.000601931	0.489294	0.000637263
Q82Y02	Q2Y5R7	A0A0S3AGJ8	Phosphoribosylformylglycinamidine cyclo-ligase	Phosphoribosylformylglycinamidine cyclo-ligase	Phosphoribosylformylglycinamidine cyclo-ligase	0.0100937	0.0120732	0.00640623	0.836045	1.57561	1.8846	0.22811	0.331151	0.0122124
Q82SD7	Q2Y8S8	A0A0S3AMJ8	4-hydroxy-tetrahydrodipicolinate synthase	4-hydroxy-tetrahydrodipicolinate synthase	4-hydroxy-tetrahydrodipicolinate synthase	0.0543442	0.0635057	0.034581	0.855737	1.57151	1.83643	0.299026	0.148492	0.0380014
Q82U47	Q2YBT3	A0A0S3AMI5	Transcription elongation factor GreA	Transcription elongation factor GreA	Transcription elongation factor GreA	0.0525012	0.0816211	0.097442	0.64323	0.538794	0.837638	8.76718e-05	0.00389934	0.388514
Q82VR4	Q2YA30	A0A0S3AMZ9	Phosphate import ATP-binding protein PstB	Phosphate import ATP-binding protein PstB	Phosphate import ATP-binding protein PstB	0.0155381	0.0163823	0.0261237	0.948468	0.59479	0.627106	0.33424	0.341785	0.356293
Q82VR2	Q2Y974	A0A0S3AFM7	Aldose 1-epimerase	Aldose 1-epimerase	D-hexose-6-phosphate mutarotase	0.0764059	0.0866169	0.0474864	0.882113	1.60901	1.82404	0.36063	0.190111	0.000211726
Q82TZ8	Q2YBA4	A0A0S3AHE3	Ribosome-recycling factor	Ribosome-recycling factor	Ribosome-recycling factor	0.0693298	0.113574	0.0681857	0.610438	1.01678	1.66566	0.0122206	0.910831	0.0035705
Q82UZ2	Q2YBU0	A0A0S3AJZ9	Probable acetolactate synthase isozyme III (Small subunit)	Acetolactate synthase, small subunit	Acetolactate synthase small subunit	0.190554	0.161378	0.151814	1.18079	1.25518	1.063	0.0203791	0.0982448	0.461599
Q82SU4	Q2Y9Z4	A0A0S3AKF4	Protein-export protein SecB	Protein-export protein SecB	Protein-export protein SecB	0.178871	0.124453	0.118964	1.43725	1.50358	1.04614	0.051642	0.0716201	0.598219
Q82SD9	Q2Y6S2	A0A0S3AK30	Generic methyltransferase	5-histidylcysteine sulfoxide synthase/putative 4-mercaptohistidine N1-methyltranferase	SAM-dependent methyltransferase	0.0118106	0.0146769	0.0139647	0.804711	0.845749	1.051	0.306669	0.741861	0.549256
O06430	Q2Y6U0	A0A0S3AMV5	Chaperone protein DnaK	Chaperone protein DnaK	Chaperone protein DnaK	0.29161	0.530103	0.475966	0.5501	0.612669	1.11374	3.57125e-05	0.000461798	0.0107662
Q82SZ5	Q2Y6G1	A0A0S3AGL5	Ribulose-phosphate 3-epimerase	Ribulose-phosphate 3-epimerase	Ribulose-phosphate 3-epimerase	0.195643	0.193247	0.253178	1.0124	0.77275	0.763287	0.717877	0.128846	0.00154952
Q82UQ8	Q2Y5Q5	A0A0S3AGP3	Glutamate-1-semialdehyde 2,1-aminomutase	Glutamate-1-semialdehyde 2,1-aminomutase	Glutamate-1-semialdehyde 2,1-aminomutase	0.024186	0.0402525	0.0299367	0.600857	0.807905	1.34459	0.000664422	0.0911127	0.00277403
Q82TE3	Q2YB92	A0A0S3AHX4	SuhB inositol monophosphatase (Extragenic suppressor protein)	Inositol-1(Or 4)-monophosphatase	Inositol monophosphatase	0.0505639	0.0312569	0.0281593	1.61769	1.79564	1.11	0.121742	0.0903855	0.59832
Q820H9	Q2Y872	A0A0S3AJF1	Signal peptidase I	Signal peptidase I	Signal peptidase I	0.0346015	0.0309852	0.022877	1.11671	1.5125	1.35443	0.54174	0.936251	0.0637707
Q82WM4	Q2YAU7	A0A0S3AIR0	Imidazoleglycerol-phosphate dehydratase	Imidazoleglycerol-phosphate dehydratase	Imidazoleglycerol-phosphate dehydratase	0.0144092	0.013968	0.0201925	1.03159	0.713592	0.691743	0.170488	0.199232	0.462852
Q82U57	Q2YA43	A0A0S3AGN4	Acyl carrier protein	Acyl carrier protein	Acyl carrier protein	0.643913	0.648121	0.359721	0.993507	1.79004	1.80173	0.836122	0.000622022	1.44658e-05
Q82X85	Q2YAZ4	A0A0S3AJR7	50S ribosomal protein L2	50S ribosomal protein L2	50S ribosomal protein L2	0.22645	0.131947	0.129069	1.71623	1.75449	1.0223	4.88305e-05	0.00422465	0.686667
Q82TY5	Q2Y6T4	A0A0S3AG98	Isocitrate dehydrogenase [NADP]	Isocitrate dehydrogenase [NADP]	Isocitrate dehydrogenase [NADP]	0.0398245	0.0795729	0.0634285	0.500478	0.627864	1.25453	0.010184	0.084591	0.0298656
Q82U01	Q2YBA1	A0A0S3AH95	1-deoxy-D-xylulose 5-phosphate reductoisomerase	1-deoxy-D-xylulose 5-phosphate reductoisomerase	1-deoxy-D-xylulose 5-phosphate reductoisomerase	0.0196907	0.0120564	0.0103754	1.63322	1.89783	1.16202	0.0502241	0.0442887	0.30908
Q82SU9	Q2Y6J5	A0A0S3AKH5	Enoyl-[acyl-carrier-protein] reductase [NADH]	Enoyl-[acyl-carrier-protein] reductase [NADH]	Enoyl-[acyl-carrier-protein] reductase [NADH]	0.0857905	0.0552667	0.0785009	1.5523	1.09286	0.704027	6.96919e-05	0.422128	0.0129462
Q82S83	Q2YAC8	A0A0S3AGB7	Uncharacterized protein	Import inner membrane translocase, subunit Tim44	Preprotein translocase subunit Tim44	0.18258	0.150774	0.199772	1.21095	0.913939	0.754731	0.156984	0.510504	0.0593566
Q82X50	Q2YB59	A0A0S3AI67	Uroporphyrinogen decarboxylase	Uroporphyrinogen decarboxylase	Uroporphyrinogen decarboxylase	0.0280721	0.0236779	0.0370857	1.18558	0.756952	0.638464	0.449412	0.143511	0.00377273
Q82XP8	Q2YCA3	A0A0S3AH35	ATP synthase subunit beta	ATP synthase subunit beta 1	ATP synthase subunit beta	1.14936	0.752398	1.00081	1.5276	1.14844	0.751791	2.06929e-05	0.00587973	0.00261367
Q82XS9	Q2Y5X8	A0A0S3ALZ6	30S ribosomal protein S15	30S ribosomal protein S15	30S ribosomal protein S15	0.462808	0.318769	0.409085	1.45186	1.13133	0.779223	0.0289717	0.498177	0.341818
Q82VR8	Q2Y643	A0A0S3AHU4	Cell division protein FtsA	Cell division protein FtsA	Cell division protein FtsA	0.0451476	0.0318459	0.028847	1.41769	1.56507	1.10396	0.0177419	0.0715381	0.390679
Q82XE6	Q2YC25	A0A0S3AHS4	Transketolase	Transketolase	Transketolase	0.261979	0.210249	0.14606	1.24604	1.79365	1.43948	0.00231716	0.000980257	0.00860926
Q82WP9	Q2YBT6	A0A0S3AI55	4-hydroxy-tetrahydrodipicolinate reductase	4-hydroxy-tetrahydrodipicolinate reductase	4-hydroxy-tetrahydrodipicolinate reductase	0.0179378	0.0266162	0.0178424	0.673945	1.00535	1.49174	0.0542409	0.742024	0.00741563
Q82TN0	Q2Y6K2	A0A0S3AMB2	Argininosuccinate lyase	Argininosuccinate lyase	Argininosuccinate lyase	0.0200765	0.0166293	0.0200315	1.2073	1.00225	0.83016	0.987665	0.628149	0.166425
Q82SJ0	Q2Y5I6	A0A0S3AGV3	CBS domain	Magnesium and cobalt transporter	Magnesium/cobalt efflux protein	0.0122033	0.0161173	0.0140238	0.757157	0.870187	1.14928	0.32065	0.40282	0.313524
Q82XE9	Q2YC28	A0A0S3AHM8	Pyruvate kinase	Pyruvate kinase	Pyruvate kinase	0.0676816	0.0422537	0.0665106	1.60179	1.01761	0.635293	1.98231e-06	0.740679	0.0024368
Q820N0	Q2Y792	A0A0S3AKX5	Transcription termination factor Rho	Transcription termination factor Rho	Transcription termination factor Rho	0.0898981	0.144373	0.137028	0.622678	0.656057	1.05361	0.00194559	0.0397953	0.499967
Q82TF8	Q2YD40	A0A0S3AHX0	Alanine--tRNA ligase	Alanine--tRNA ligase	Alanine--tRNA ligase	0.0111405	0.0157069	0.0175485	0.709272	0.634838	0.895056	0.066296	0.0852472	0.663314
Q82Y54	Q2Y5Z4	A0A0S3AH49	Aminotransferase class-V	Alanine-glyoxylate aminotransferase apoenzyme	Alanine--glyoxylate aminotransferase	0.285937	0.27116	0.184278	1.05449	1.55166	1.47148	0.594558	0.00101741	0.00257827
P59810	Q2Y5A8	A0A0S3AIU3	Membrane protein insertase YidC	Membrane protein insertase YidC	Membrane protein insertase YidC	0.0706172	0.0901384	0.0468355	0.783431	1.50777	1.92457	0.0326382	5.68672e-05	7.59638e-05
Q82XS3	Q2YCN2	A0A0S3AN65	Uncharacterized protein	Uncharacterized protein	Uncharacterized protein	0.186696	0.198953	0.108152	0.938393	1.72623	1.83956	0.323487	0.000985521	0.000154301
Q82XT0	Q2Y5X9	A0A0S3AM38	Polyribonucleotide nucleotidyltransferase	Polyribonucleotide nucleotidyltransferase	Polyribonucleotide nucleotidyltransferase	0.219226	0.148136	0.137621	1.47989	1.59297	1.07641	0.000414032	9.88873e-05	0.296414
Q82UQ1	Q2YBR1	A0A0S3AIE0	Tyrosine--tRNA ligase	Tyrosine--tRNA ligase	Tyrosine--tRNA ligase	0.010862	0.0209666	0.020166	0.518062	0.538629	1.0397	0.00412697	0.144274	0.52593
Q82SZ6	Q2YCT4	A0A0S3AJG8	Metallopeptidase family M24	Aminopeptidase P Metallo peptidase. MEROPS family M24B	Xaa-Pro aminopeptidase	0.0110404	0.023087	0.0139171	0.478209	0.793296	1.65889	0.0331374	0.352491	0.0289676
Q82XC1	Q2Y676	A0A0S3AMH1	Arginine--tRNA ligase	Arginine--tRNA ligase	Arginine--tRNA ligase	0.0237541	0.0180259	0.0114917	1.31777	2.06706	1.5686	0.404343	0.0430283	0.0317369
Q82WI1	Q2Y7R5	A0A0S3AMT5	Tryptophan synthase alpha chain	Tryptophan synthase alpha chain	Tryptophan synthase alpha chain	0.0185046	0.0221094	0.0299211	0.836955	0.618447	0.738925	0.250809	0.0788393	0.239968
Q82X88	Q2YAZ7	A0A0S3AJB1	50S ribosomal protein L3	50S ribosomal protein L3	50S ribosomal protein L3	0.276202	0.216746	0.192149	1.27431	1.43744	1.12801	0.0488908	0.0155664	0.111967
Q82Y58	Q2Y6I9	A0A0S3AGE0	Trigger factor	Trigger factor	Trigger factor	0.196994	0.134611	0.164653	1.46343	1.19642	0.817545	0.00338715	0.138222	0.122906
Q82Y64	Q2YAF6	A0A0S3AI05	Cytochrome c, class I	Cytochrome c, class I	Cytochrome C	0.689728	0.51369	0.478979	1.34269	1.44	1.07247	0.0103451	0.0211778	0.430429
Q82SJ7	Q2Y865	A0A0S3AJ30	Pyridoxine 5'-phosphate synthase	Pyridoxine 5'-phosphate synthase	Pyridoxine 5'-phosphate synthase	0.0249635	0.0246419	0.0164877	1.01305	1.51407	1.49456	0.773777	0.156009	0.0381457
Q82WC2	Q2Y9R1	A0A0S3AMA1	Putative cytochrome C-type biogenesis protein CcmH	Cytochrome C biogenesis protein	Cytochrome C biogenesis protein CcmH	0.138217	0.116527	0.121629	1.18614	1.13638	0.958055	0.247615	0.410349	0.908635
Q82UE1	Q2YCW7	A0A0S3ALN1	AMP-dependent synthetase and ligase	AMP-dependent synthetase and ligase	AMP-dependent synthetase	0.0248628	0.0334647	0.0278342	0.742956	0.893246	1.20229	0.123712	0.453742	0.060169
Q82U43	Q2Y652	A0A0S3AGG5	Phosphoribosyl transferase	Phosphoribosyltransferase	Uracil phosphoribosyltransferase	0.0163871	0.0213173	0.0249343	0.768721	0.657209	0.854939	0.115473	0.130365	0.635224
Q82WQ3	Q2YCK3	A0A0S3AKE5	Probable glycine dehydrogenase (decarboxylating) subunit 2	Probable glycine dehydrogenase (decarboxylating) subunit 2	Probable glycine dehydrogenase (decarboxylating) subunit 2	0.124289	0.138133	0.207384	0.899776	0.599317	0.666074	0.0390414	8.56657e-05	0.000108597
Q82V20	Q2Y807	A0A0S3ANE2	GTPase Obg	GTPase Obg	GTPase Obg	0.0180652	0.0138928	0.00871689	1.30033	2.07244	1.59378	0.375215	0.0558824	0.0980157
Q82XY4	Q2Y7X4	A0A0S3AJN3	Succinyl-diaminopimelate desuccinylase	Succinyl-diaminopimelate desuccinylase	Succinyl-diaminopimelate desuccinylase	0.030111	0.0399384	0.0496798	0.753937	0.606102	0.803916	0.0126128	0.0287512	0.33641
Q82TD6	Q2Y7A8	A0A0S3AHV6	30S ribosomal protein S1	30S ribosomal protein S1	30S ribosomal protein S1	0.414772	0.321187	0.394925	1.29137	1.05025	0.813286	0.00271981	0.451916	0.019279
Q82UP5	Q2YA75	A0A0S3AK21	Argininosuccinate synthase	Argininosuccinate synthase	Argininosuccinate synthase	0.0728744	0.107451	0.104236	0.678212	0.699126	1.03084	0.00172655	0.00986819	0.663028
Q82UM3	Q2Y744	A0A0S3ALS3	Signal recognition particle protein	Signal recognition particle protein	Signal recognition particle protein	0.0299437	0.0362673	0.0244934	0.825639	1.22252	1.4807	0.246091	0.517261	0.0967446
Q82XP2	Q2Y5G7	A0A0S3AGD5	MotA/TolQ/ExbB proton channel family	Cell division and transport-associated protein TolQ	Protein TolQ	0.04117	0.0405349	0.0493053	1.01567	0.835002	0.822121	0.932979	0.118453	0.0569484
Q82SP6	Q2Y5Y6	A0A0S3AJR1	ATP-dependent protease ATPase subunit HslU	ATP-dependent protease ATPase subunit HslU	ATP-dependent protease ATPase subunit HslU	0.101915	0.111253	0.0767843	0.916061	1.32729	1.44891	0.275698	0.0230567	0.00146704
Q82VV6	Q2YBS1	A0A0S3AMM1	Phenylalanine--tRNA ligase beta subunit	Phenylalanine--tRNA ligase beta subunit	Phenylalanine--tRNA ligase beta subunit	0.0147304	0.0264593	0.0195048	0.556719	0.75522	1.35656	0.00232958	0.117455	0.025773
Q82WF3	Q2YC59	A0A0S3AF56	Dihydroorotase	Dihydroorotase	Dihydroorotase	0.00665879	0.0080232	0.00600347	0.829941	1.10916	1.33643	0.333316	0.422526	0.243924
Q50925	Q2YA36	A0A0S3AFC8	Hydroxylamine oxidoreductase	Aerobic hydroxylamine oxidoreductase	Hydroxylamine reductase	0.760898	0.570263	0.684511	1.33429	1.11159	0.833096	0.00427927	0.328229	0.0286402
Q82X79	Q2YAY7	A0A0S3AJF6	50S ribosomal protein L14	50S ribosomal protein L14	50S ribosomal protein L14	0.380595	0.282685	0.342726	1.34636	1.11049	0.824812	0.00587068	0.307179	0.00224156
Q82X75	Q2YAY0	A0A0S3AJG1	30S ribosomal protein S5	30S ribosomal protein S5	30S ribosomal protein S5	0.278817	0.214061	0.196426	1.30251	1.41945	1.08978	0.0145859	0.0117811	0.44292
Q82UG1	Q2YCW5	A0A0S3AKT0	Putative 3-hydroxyacyl-CoA dehydrogenase oxidoreductase protein	3-hydroxyacyl-CoA dehydrogenase	3-hydroxyacyl-CoA dehydrogenase	0.0449468	0.0451948	0.0612703	0.994512	0.733583	0.73763	0.970547	0.0136168	0.0184089
Q82WQ6	Q2YCJ9	A0A0S3AKD4	Aminomethyltransferase	Aminomethyltransferase	Aminomethyltransferase	0.0965532	0.123807	0.113153	0.779872	0.853299	1.09415	0.0117079	0.326907	0.345754
Q82T75	Q2YB05	A0A0S3AK20	DNA-directed RNA polymerase subunit beta	DNA-directed RNA polymerase subunit beta	DNA-directed RNA polymerase subunit beta	0.180203	0.17402	0.122904	1.03553	1.46622	1.41591	0.547654	0.000221564	0.00165252
Q82SG9	Q2Y8R7	A0A0S3AKD5	Homoserine dehydrogenase	Homoserine dehydrogenase	Homoserine dehydrogenase	0.0590067	0.079162	0.075335	0.745393	0.783258	1.0508	0.0428572	0.235849	0.532866
Q82UK2	Q2YBK4	A0A0S3AIL5	N-acetyl-gamma-glutamyl-phosphate reductase	N-acetyl-gamma-glutamyl-phosphate reductase	N-acetyl-gamma-glutamyl-phosphate reductase	0.0445626	0.0502334	0.0346303	0.887112	1.28681	1.45056	0.347611	0.258672	0.0662892
Q82XQ1	Q2YCA6	A0A0S3AGQ5	ATP synthase subunit delta	ATP synthase subunit delta	ATP synthase subunit delta	0.207647	0.165845	0.26803	1.25206	0.774716	0.618756	0.161336	0.0638586	0.000501401
Q81ZS3	Q2YAZ9	A0A0S3AJP6	Elongation factor Tu	Elongation factor Tu	Elongation factor Tu	1.29086	0.926498	1.07524	1.39327	1.20053	0.861664	8.79142e-05	0.0551901	0.105268
Q820Q9	Q2YAY5	A0A0S3AJC4	50S ribosomal protein L5	50S ribosomal protein L5	50S ribosomal protein L5	0.497279	0.319054	0.428784	1.5586	1.15974	0.744092	0.00220594	0.217573	0.0125813
Q82U77	Q2Y8L6	A0A0S3AFW8	Glutamate--tRNA ligase	Glutamate--tRNA ligase	Glutamate--tRNA ligase	0.0143021	0.0138435	0.0195462	1.03313	0.73171	0.708244	0.99089	0.162968	0.131254
Q82XY7	Q2YC67	A0A0S3AFD7	Dihydroxy-acid dehydratase	Dihydroxy-acid dehydratase	Dihydroxy-acid dehydratase	0.0973355	0.0754012	0.0728382	1.2909	1.33632	1.03519	0.0341131	0.0283799	0.55407
Q820S6	Q2Y8L9	A0A0S3AFA2	Chain A, Red Copper Protein Nitrosocyanin	Chain A, red copper protein nitrosocyanin	Nitrosocyanin	1.97992	1.89509	2.35931	1.04476	0.839194	0.803238	0.771645	0.241233	0.0855036
Q820K3	Q2YBA6	A0A0S3AH94	Elongation factor Ts	Elongation factor Ts	Elongation factor Ts	0.319485	0.236787	0.210636	1.34925	1.51676	1.12415	0.311109	0.173677	0.144705
Q82TR5	Q2YA40	A0A0S3AGX2	Probable beta subunit of citrate lyase	Beta-methylmalyl-CoA/L-malyl-CoA lyase	Malyl-CoA lyase	0.249416	0.350446	0.253292	0.711711	0.984697	1.38356	0.00423335	0.888915	0.00445845
Q82WL7	Q2Y5D2	A0A0S3AH14	AccC1 biotin carboxylase protein	Acetyl-CoA carboxylase, biotin carboxylase	Acetyl-CoA carboxylase biotin carboxylase subunit	0.048844	0.0526577	0.043674	0.927576	1.11838	1.2057	0.393569	0.65049	0.00323578
Q82Y60	Q2Y6I6	A0A0S3AFK1	60 kDa chaperonin	60 kDa chaperonin	60 kDa chaperonin	1.74652	1.41269	1.90798	1.23632	0.915381	0.740411	0.000419814	0.207409	0.00038257
Q82TZ6	Q2YBA7	A0A0S3AH93	30S ribosomal protein S2	30S ribosomal protein S2	30S ribosomal protein S2	0.560289	0.347341	0.525416	1.61308	1.06637	0.661079	0.00173511	0.420614	0.0155786
Q82X71	Q2YAX4	A0A0S3AJD4	30S ribosomal protein S11	30S ribosomal protein S11	30S ribosomal protein S11	0.158476	0.130594	0.0911771	1.21349	1.73811	1.43232	0.138365	0.0150977	0.050346
Q82X51	Q2YB22	A0A0S3AJV9	Valine--tRNA ligase	Valine--tRNA ligase	Valine--tRNA ligase	0.00694858	0.0102208	0.0102863	0.679844	0.675518	0.993636	0.0765952	0.299931	0.649423
Q82VV1	Q2YBS6	A0A0S3AMN4	Threonine--tRNA ligase	Threonine--tRNA ligase	Threonine--tRNA ligase	0.0159584	0.0205598	0.0233893	0.776194	0.682293	0.879025	0.00805751	0.0104498	0.342195
Q82XE7	Q2YC26	A0A0S3AHS1	Glyceraldehyde-3-phosphate dehydrogenase	Glyceraldehyde-3-phosphate dehydrogenase	Glyceraldehyde-3-phosphate dehydrogenase	0.581209	0.490529	0.456842	1.18486	1.27223	1.07374	0.0198911	0.0258549	0.341183
Q82XQ9	Q2Y7M8	A0A0S3AGH1	50S ribosomal protein L9	50S ribosomal protein L9	50S ribosomal protein L9	0.448164	0.50321	0.386505	0.890611	1.15953	1.30195	0.0899707	0.098167	0.0109251
Q82U96	Q2YBH7	A0A0S3AI28	TPR repeat	Tetratricopeptide repeat-containing protein	Uncharacterized protein	0.0771559	0.0845824	0.0671446	0.912199	1.1491	1.2597	0.408072	0.847254	0.0276949
Q82T71	Q2YB09	A0A0S3AK27	50S ribosomal protein L11	50S ribosomal protein L11	50S ribosomal protein L11	0.260152	0.217591	0.298601	1.1956	0.871236	0.728701	0.0361633	0.277567	0.0201137
Q82T56	Q2YC90	A0A0S3AH85	Aspartyl/glutamyl-tRNA(Asn/Gln) amidotransferase subunit B	Aspartyl/glutamyl-tRNA(Asn/Gln) amidotransferase subunit B	Aspartyl/glutamyl-tRNA(Asn/Gln) amidotransferase subunit B	0.0315529	0.0238202	0.0293765	1.32463	1.07409	0.810858	0.033126	0.60688	0.232895
Q82XE8	Q2YC27	A0A0S3AI02	Phosphoglycerate kinase	Phosphoglycerate kinase	Phosphoglycerate kinase	0.251482	0.230071	0.294642	1.09306	0.853519	0.78085	0.651671	0.200484	0.00853142
Q820K2	Q2Y6L3	A0A0S3AHB6	T-RNA synthetase, class Ib:Tryptophanyl-tRNA synthetase	Tryptophanyl-tRNA synthetase	Tryptophan--tRNA ligase	0.0177411	0.0191863	0.0155514	0.924677	1.1408	1.23373	0.478563	0.399535	0.193691
Q820S2	Q2Y5Q4	A0A0S3AGY2	Cytochrome c, class IC:Cytochrome c, class I	Cytochrome c, class I	Cytochrome C	0.248847	0.258025	0.301708	0.964431	0.824797	0.855216	0.616107	0.264735	0.182849
Q82Y16	Q2YB49	A0A0S3AM48	Putative alpha-glucan phosphorylase, putative	Alpha-glucan phosphorylase	Alpha-glucan phosphorylase	0.0134249	0.0217093	0.0221668	0.618395	0.605631	0.97936	0.0346797	0.0553758	0.890983
Q82TQ4	Q2YBH4	A0A0S3AHG0	Ribose-phosphate pyrophosphokinase	Ribose-phosphate pyrophosphokinase	Ribose-phosphate pyrophosphokinase	0.0469056	0.0472367	0.0484078	0.992992	0.968968	0.975807	0.75632	0.836297	0.977284
Q82VV4	Q2YBS3	A0A0S3AMM9	50S ribosomal protein L20	50S ribosomal protein L20	50S ribosomal protein L20	0.097681	0.139823	0.108386	0.698605	0.901233	1.29005	0.204157	0.498568	0.334452
Q820Q2	Q2YBT8	A0A0S3AI64	Leucine-rich repeat:Ferric uptake regulator family	Ferric uptake regulator, Fur family	Fur family transcriptional regulator	0.0513085	0.0485849	0.0747804	1.05606	0.686122	0.649701	0.678479	0.33266	0.249744
Q82SQ5	Q2YBG1	A0A0S3AND3	Aspartate--tRNA(Asp/Asn) ligase	Aspartate--tRNA(Asp/Asn) ligase	Aspartate--tRNA ligase	0.0383646	0.0432999	0.0334696	0.88602	1.14625	1.29371	0.163925	0.153577	0.00105868
Q82WI0	Q2Y7R6	A0A0S3AGK0	Acetyl-coenzyme A carboxylase carboxyl transferase subunit beta	Acetyl-coenzyme A carboxylase carboxyl transferase subunit beta	Acetyl-coenzyme A carboxylase carboxyl transferase subunit beta	0.019167	0.0202586	0.0257682	0.946114	0.743823	0.786187	0.743135	0.164295	0.223434
Q82XN9	Q2Y5H0	A0A0S3AMS3	Protein TolB	Protein TolB	Protein TolB	0.0685908	0.0768991	0.106044	0.891959	0.646815	0.725162	0.292118	0.021139	0.000574761
Q82Y28	Q2YCX9	A0A0S3AMN0	Sigma 54 modulation protein / S30EA ribosomal protein	SSU ribosomal protein S30P	Uncharacterized protein	0.179391	0.181724	0.13659	0.987163	1.31335	1.33043	0.872223	0.0543022	0.0386959
Q820R1	Q2YAZ1	A0A0S3AJE0	30S ribosomal protein S3	30S ribosomal protein S3	30S ribosomal protein S3	0.28918	0.2097	0.199305	1.37902	1.45095	1.05216	0.00492895	0.00978138	0.496726
Q820J8	Q2Y6T8	A0A0S3AMG2	Adenylosuccinate lyase	Adenylosuccinate lyase	Adenylosuccinate lyase	0.0079228	0.0121525	0.0115006	0.65195	0.688905	1.05668	0.100067	0.184136	0.678049
Q82SG5	Q2YAR0	A0A0S3AM64	Citrate synthase	Citrate synthase	Citrate synthase	0.06663	0.0687232	0.0638975	0.969541	1.04276	1.07552	0.635983	0.783196	0.375689
Q82XU9	Q2Y6F6	A0A0S3AJX5	Histidine--tRNA ligase	Histidine--tRNA ligase	Histidine--tRNA ligase	0.0222909	0.0198501	0.0145431	1.12296	1.53274	1.36491	0.717691	0.10427	0.0470346
Q82SH1	Q2Y6Q4	A0A0S3AG70	Lysine--tRNA ligase	Lysine--tRNA ligase	Lysine--tRNA ligase	0.0184083	0.0247011	0.0225289	0.745241	0.817097	1.09642	0.0157255	0.0979915	0.348001
Q82TD5	Q2Y7A7	A0A0S3AHU7	Cytidylate kinase	Cytidylate kinase	Cytidylate kinase	0.0202908	0.0208627	0.0196158	0.972587	1.03441	1.06357	0.568183	0.723841	0.671352
Q82TR3	Q2YA38	A0A0S3AHN7	Succinate--CoA ligase [ADP-forming] subunit alpha	Succinate--CoA ligase [ADP-forming] subunit alpha	Succinate--CoA ligase [ADP-forming] subunit alpha	0.0571072	0.0686039	0.0675062	0.832418	0.845954	1.01626	0.046684	0.221754	0.742368
Q82SU2	Q2Y9Z6	A0A0S3AK42	Putative transmembrane protein	Rhodanese-like protein	Uncharacterized protein	0.0358005	0.047479	0.0447477	0.754027	0.800051	1.06104	0.170035	0.336759	0.598468
Q820D2	Q2YAU8	A0A0S3AIR3	Imidazole glycerol phosphate synthase subunit HisH	Imidazole glycerol phosphate synthase subunit HisH	Imidazole glycerol phosphate synthase subunit HisH	0.0123171	0.0161921	0.0126643	0.760686	0.972586	1.27857	0.139934	0.767138	0.230074
Q82XF0	Q2YC29	A0A0S3AHR8	Fructose-bisphosphate aldolase, class-II	Fructose-bisphosphate aldolase	Fructose-1,6-bisphosphate aldolase	0.667941	0.611536	0.561449	1.09223	1.18967	1.08921	0.399768	0.149468	0.233178
Q82VN2	Q2Y793	A0A0S3AKZ2	Thioredoxin	Thioredoxin	Thioredoxin	0.680268	0.74169	0.548863	0.917187	1.23941	1.35132	0.44324	0.362299	0.0257534
Q82SZ4	Q2Y6G2	A0A0S3AGL4	Phosphoglycolate phosphatase	Phosphoglycolate phosphatase	Phosphoglycolate phosphatase	0.073701	0.103348	0.0851819	0.713136	0.865219	1.21326	0.0460275	0.348873	0.117537
Q82XU8	Q2Y6F7	A0A0S3AJN2	Uncharacterized protein	Putative negative regulator of RcsB-dependent stress response	Uncharacterized protein	0.119908	0.11154	0.126577	1.07502	0.947306	0.881199	0.766405	0.804578	0.538082
Q82TF9	Q2YD39	A0A0S3AMX4	Thioredoxin reductase	Thioredoxin reductase	Thioredoxin reductase	0.0382855	0.030913	0.0228675	1.23849	1.67423	1.35183	0.644153	0.181631	0.187323
Q82SG4	Q2YAR2	A0A0S3AM96	Dihydrolipoyllysine-residue succinyltransferase component of 2-oxoglutarate dehydrogenase complex	Dihydrolipoyllysine-residue succinyltransferase component of 2-oxoglutarate dehydrogenase complex	Dihydrolipoyllysine-residue succinyltransferase component of 2-oxoglutarate dehydrogenase complex	0.0507475	0.0509569	0.0436182	0.995891	1.16345	1.16825	0.753803	0.53382	0.0680051
Q82T73	Q2YB07	A0A0S3AK53	50S ribosomal protein L10	50S ribosomal protein L10	50S ribosomal protein L10	0.211169	0.209895	0.253333	1.00607	0.833563	0.828534	0.699496	0.0135392	0.169612
Q82X69	Q2YAX2	A0A0S3AJC3	DNA-directed RNA polymerase subunit alpha	DNA-directed RNA polymerase subunit alpha	DNA-directed RNA polymerase subunit alpha	0.303083	0.332954	0.293622	0.910286	1.03222	1.13395	0.330619	0.897071	0.122345
Q04508	Q2Y6K6	A0A0S3AFP0	Ammonia monooxygenase	Ammonia monooxygenase subunit B	Methane monooxygenase/ammonia monooxygenase subunit B	3.82058	3.96669	3.72604	0.963167	1.02537	1.06459	0.463427	0.732158	0.33354
Q82TT8	Q2Y9Z9	A0A0S3AIF9	Carboxy-terminal processing protease	Carboxyl-terminal protease	Peptidase S41	0.173247	0.176435	0.20349	0.98193	0.851378	0.867046	0.745813	0.054169	0.0151506
Q82WQ4	Q2YCK1	A0A0S3AKC3	Probable glycine dehydrogenase (decarboxylating) subunit 1	Probable glycine dehydrogenase (decarboxylating) subunit 1	Probable glycine dehydrogenase (decarboxylating) subunit 1	0.140047	0.136741	0.128322	1.02417	1.09137	1.06561	0.835007	0.817863	0.502466
Q82X84	Q2YAZ3	A0A0S3AJF7	30S ribosomal protein S19	30S ribosomal protein S19	30S ribosomal protein S19	0.0610947	0.0901954	0.0982814	0.677359	0.62163	0.917726	0.303981	0.340868	0.551041
Q50926	Q2YA33	A0A0S3AK12	Probable tetraheme cytochrome c-type	Cytochrome c-type protein	Cytochrome C	0.170227	0.239073	0.177107	0.712027	0.96115	1.34988	0.114895	0.608109	0.0454569
Q82T76	Q2YB04	A0A0S3AK50	DNA-directed RNA polymerase subunit beta'	DNA-directed RNA polymerase subunit beta'	DNA-directed RNA polymerase subunit beta'	0.160914	0.162775	0.150963	0.988567	1.06592	1.07825	0.805318	0.405741	0.105808
Q82WA8	Q2Y9A8	A0A0S3ALV7	Aminotransferase	Aminotransferase	Aminotransferase	0.0179496	0.023059	0.023782	0.778417	0.754755	0.969603	0.166	0.164612	0.831592
Q82UR3	Q2Y764	A0A0S3AG66	Peptidylprolyl isomerase	Peptidylprolyl isomerase	Peptidylprolyl isomerase	0.938701	0.917228	0.948844	1.02341	0.98931	0.966679	0.54093	0.896889	0.907573
Q82U03	Q2YB99	A0A0S3AH90	Outer membrane protein assembly factor BamA	Outer membrane protein assembly factor BamA	Outer membrane protein assembly factor BamA	0.00882255	0.0105682	0.0127227	0.834823	0.693447	0.830652	0.233655	0.140991	0.130011
