# Supplementary material for: Comparative Proteomics of Three Species of Ammonia-Oxidizing Bacteria
Source: Front Microbiol. 2018 May 14;9:938. doi: 10.3389/fmicb.2018.00938 (PMC5960693; doi:10.3389/fmicb.2018.00938)
Supplement: Supplementary file 3 [file Table_9.XLSX]

## Sheet: Sheet1
Ne_accession	Nm_accession	Nu_accession	Ne_description	Nm_description	Nu_description	Ne_ave	Nm_ave	Nu_ave	Ratio_Ne_Nm	Ratio_Ne_Nu	Ratio_Nm_Nu	Stat_Ne_Nm	Stat_Ne_Nu	Stat_Nm_Nu
Q82WM9	Q2YAV4		Sec-independent protein translocase protein TatA OS=Nitrosomonas europaea (strain ATCC 19718 / CIP 103999 / KCTC 2705 / NBRC 14298) GN=tatA PE=3 SV=1	Sec-independent protein translocase protein TatA OS=Nitrosospira multiformis (strain ATCC 25196 / NCIMB 11849 / C 71) GN=tatA PE=3 SV=1	#N/A	0.0761065	0.0393738	#N/A	1.93292	#N/A	#N/A	0.000623688	#N/A	#N/A
Q820Q3	Q2Y8C1		Phage integrase:Chain length determinant protein OS=Nitrosomonas europaea (strain ATCC 19718 / CIP 103999 / KCTC 2705 / NBRC 14298) GN=NE0588 PE=4 SV=1	Phage integrase OS=Nitrosospira multiformis (strain ATCC 25196 / NCIMB 11849 / C 71) GN=Nmul_A1702 PE=4 SV=1	#N/A	0.0104304	0.00898234	#N/A	1.16122	#N/A	#N/A	0.736975	#N/A	#N/A
Q82UH9	Q2YAL4		Universal stress protein OS=Nitrosomonas europaea (strain ATCC 19718 / CIP 103999 / KCTC 2705 / NBRC 14298) GN=NE1506 PE=3 SV=1	Universal stress protein OS=Nitrosospira multiformis (strain ATCC 25196 / NCIMB 11849 / C 71) GN=Nmul_A0904 PE=3 SV=1	#N/A	0.0250683	0.0457691	#N/A	0.547713	#N/A	#N/A	0.10979	#N/A	#N/A
Q82TL6	Q2YAD6		Spermidine/putrescine import ATP-binding protein PotA OS=Nitrosomonas europaea (strain ATCC 19718 / CIP 103999 / KCTC 2705 / NBRC 14298) GN=potA PE=3 SV=1	Spermidine/putrescine import ATP-binding protein PotA OS=Nitrosospira multiformis (strain ATCC 25196 / NCIMB 11849 / C 71) GN=potA PE=3 SV=1	#N/A	0.00477657	0.0352524	#N/A	0.135496	#N/A	#N/A	0.000100252	#N/A	#N/A
Q82UN8	Q2YC37		TPR repeat OS=Nitrosomonas europaea (strain ATCC 19718 / CIP 103999 / KCTC 2705 / NBRC 14298) GN=NE1444 PE=4 SV=1	Tetratricopeptide TPR_4 OS=Nitrosospira multiformis (strain ATCC 25196 / NCIMB 11849 / C 71) GN=Nmul_A0376 PE=4 SV=1	#N/A	0.193085	0.152295	#N/A	1.26784	#N/A	#N/A	0.000274309	#N/A	#N/A
Q82XU3	Q2YD20		HlyD family secretion protein OS=Nitrosomonas europaea (strain ATCC 19718 / CIP 103999 / KCTC 2705 / NBRC 14298) GN=mexE PE=3 SV=1	Membrane fusion protein, multidrug efflux system OS=Nitrosospira multiformis (strain ATCC 25196 / NCIMB 11849 / C 71) GN=Nmul_A0042 PE=3 SV=1	#N/A	0.0212731	0.0206648	#N/A	1.02944	#N/A	#N/A	0.793968	#N/A	#N/A
Q82SN5	Q2YCE3		UDP-glucose/GDP-mannose dehydrogenase family OS=Nitrosomonas europaea (strain ATCC 19718 / CIP 103999 / KCTC 2705 / NBRC 14298) GN=tviB PE=3 SV=1	UDP-glucose/GDP-mannose dehydrogenase OS=Nitrosospira multiformis (strain ATCC 25196 / NCIMB 11849 / C 71) GN=Nmul_A0270 PE=3 SV=1	#N/A	0.0519956	0.0842947	#N/A	0.616831	#N/A	#N/A	0.0533798	#N/A	#N/A
Q82SR3	Q2YC46		ATPase component ABC-type (Unclassified) transport system OS=Nitrosomonas europaea (strain ATCC 19718 / CIP 103999 / KCTC 2705 / NBRC 14298) GN=NE2244 PE=4 SV=1	ABC transporter related protein OS=Nitrosospira multiformis (strain ATCC 25196 / NCIMB 11849 / C 71) GN=Nmul_A0367 PE=4 SV=1	#N/A	0.0111064	0.0153632	#N/A	0.722922	#N/A	#N/A	0.166813	#N/A	#N/A
Q82XT3	Q2YB75		HlyD family secretion protein OS=Nitrosomonas europaea (strain ATCC 19718 / CIP 103999 / KCTC 2705 / NBRC 14298) GN=acrA,mtcA,lir PE=3 SV=1	Membrane fusion protein, multidrug efflux system OS=Nitrosospira multiformis (strain ATCC 25196 / NCIMB 11849 / C 71) GN=Nmul_A0689 PE=3 SV=1	#N/A	0.120501	0.0253031	#N/A	4.76232	#N/A	#N/A	9.91797e-08	#N/A	#N/A
Q82X90	Q2YBU7		Glucose-6-phosphate 1-dehydrogenase OS=Nitrosomonas europaea (strain ATCC 19718 / CIP 103999 / KCTC 2705 / NBRC 14298) GN=zwf PE=3 SV=1	Glucose-6-phosphate 1-dehydrogenase OS=Nitrosospira multiformis (strain ATCC 25196 / NCIMB 11849 / C 71) GN=zwf PE=3 SV=1	#N/A	0.0162776	0.0174942	#N/A	0.930455	#N/A	#N/A	0.536179	#N/A	#N/A
Q82XW1	Q2YCN1		Uncharacterized protein OS=Nitrosomonas europaea (strain ATCC 19718 / CIP 103999 / KCTC 2705 / NBRC 14298) GN=NE0137 PE=4 SV=1	Peroxiredoxin OS=Nitrosospira multiformis (strain ATCC 25196 / NCIMB 11849 / C 71) GN=Nmul_A0182 PE=4 SV=1	#N/A	0.0302573	0.065938	#N/A	0.458876	#N/A	#N/A	0.0400568	#N/A	#N/A
Q82TV7	Q2YA10		Putative membrane-bound dehydrogenase oxidoreductase protein OS=Nitrosomonas europaea (strain ATCC 19718 / CIP 103999 / KCTC 2705 / NBRC 14298) GN=NE1763 PE=4 SV=1	Putative membrane-bound dehydrogenase oxidoreductase protein OS=Nitrosospira multiformis (strain ATCC 25196 / NCIMB 11849 / C 71) GN=Nmul_A1108 PE=4 SV=1	#N/A	0.00844171	0.037959	#N/A	0.22239	#N/A	#N/A	0.155863	#N/A	#N/A
Q82WZ0	Q2Y6U2		Uncharacterized protein OS=Nitrosomonas europaea (strain ATCC 19718 / CIP 103999 / KCTC 2705 / NBRC 14298) GN=NE0510 PE=4 SV=1	Uncharacterized protein OS=Nitrosospira multiformis (strain ATCC 25196 / NCIMB 11849 / C 71) GN=Nmul_A2237 PE=4 SV=1	#N/A	0.105202	0.200385	#N/A	0.524999	#N/A	#N/A	0.00537741	#N/A	#N/A
Q82TS0	Q2Y604		Chain length determinant protein OS=Nitrosomonas europaea (strain ATCC 19718 / CIP 103999 / KCTC 2705 / NBRC 14298) GN=NE1804 PE=4 SV=1	Lipopolysaccharide biosynthesis OS=Nitrosospira multiformis (strain ATCC 25196 / NCIMB 11849 / C 71) GN=Nmul_A2528 PE=4 SV=1	#N/A	0.0370328	0.0541132	#N/A	0.684357	#N/A	#N/A	0.0342247	#N/A	#N/A
Q82V66	Q2YBN5		Uncharacterized protein OS=Nitrosomonas europaea (strain ATCC 19718 / CIP 103999 / KCTC 2705 / NBRC 14298) GN=NE1235 PE=4 SV=1	Uncharacterized protein OS=Nitrosospira multiformis (strain ATCC 25196 / NCIMB 11849 / C 71) GN=Nmul_A0528 PE=4 SV=1	#N/A	0.0300911	0.0311938	#N/A	0.964651	#N/A	#N/A	0.442046	#N/A	#N/A
Q82SR2	Q2YC47		Uncharacterized protein OS=Nitrosomonas europaea (strain ATCC 19718 / CIP 103999 / KCTC 2705 / NBRC 14298) GN=NE2245 PE=1 SV=1	Outer membrane lipoprotein-sorting protein OS=Nitrosospira multiformis (strain ATCC 25196 / NCIMB 11849 / C 71) GN=Nmul_A0366 PE=4 SV=1	#N/A	0.0271006	0.0393343	#N/A	0.688982	#N/A	#N/A	0.0442059	#N/A	#N/A
Q82WS0	Q2Y5J6		Possible uroporphyrin-III C-methyltransferase OS=Nitrosomonas europaea (strain ATCC 19718 / CIP 103999 / KCTC 2705 / NBRC 14298) GN=NE0592 PE=4 SV=1	Uroporphyrin-3 C-methyltransferase OS=Nitrosospira multiformis (strain ATCC 25196 / NCIMB 11849 / C 71) GN=Nmul_A2688 PE=4 SV=1	#N/A	0.0177749	0.0260226	#N/A	0.683057	#N/A	#N/A	0.169873	#N/A	#N/A
Q82TR9	Q2Y603		Putative polysaccharide export protein, outer membrane OS=Nitrosomonas europaea (strain ATCC 19718 / CIP 103999 / KCTC 2705 / NBRC 14298) GN=wza PE=4 SV=1	Polysaccharide export outer membrane protein OS=Nitrosospira multiformis (strain ATCC 25196 / NCIMB 11849 / C 71) GN=Nmul_A2529 PE=4 SV=1	#N/A	0.202303	0.128564	#N/A	1.57356	#N/A	#N/A	4.52804e-06	#N/A	#N/A
Q82WM1	Q2YCX3		4-hydroxy-3-methylbut-2-enyl diphosphate reductase OS=Nitrosomonas europaea (strain ATCC 19718 / CIP 103999 / KCTC 2705 / NBRC 14298) GN=ispH PE=3 SV=1	4-hydroxy-3-methylbut-2-enyl diphosphate reductase OS=Nitrosospira multiformis (strain ATCC 25196 / NCIMB 11849 / C 71) GN=ispH PE=3 SV=1	#N/A	0.00569467	0.078125	#N/A	0.0728918	#N/A	#N/A	3.66238e-06	#N/A	#N/A
Q82WA0	Q2YCC4		Glycosyl transferases group 1 OS=Nitrosomonas europaea (strain ATCC 19718 / CIP 103999 / KCTC 2705 / NBRC 14298) GN=NE0794 PE=4 SV=1	Glycosyl transferase, group 1 OS=Nitrosospira multiformis (strain ATCC 25196 / NCIMB 11849 / C 71) GN=Nmul_A0289 PE=4 SV=1	#N/A	0.00281511	0.00976292	#N/A	0.288347	#N/A	#N/A	0.192612	#N/A	#N/A
Q82UM5	Q2YA54		Ribonuclease E OS=Nitrosomonas europaea (strain ATCC 19718 / CIP 103999 / KCTC 2705 / NBRC 14298) GN=rne PE=3 SV=1	Ribonuclease E OS=Nitrosospira multiformis (strain ATCC 25196 / NCIMB 11849 / C 71) GN=rne PE=3 SV=1	#N/A	0.0714669	0.0757278	#N/A	0.943734	#N/A	#N/A	0.545259	#N/A	#N/A
Q82V51	Q2YC81		Bacterial chemotaxis sensory transducer OS=Nitrosomonas europaea (strain ATCC 19718 / CIP 103999 / KCTC 2705 / NBRC 14298) GN=pilJ PE=4 SV=1	Methyl-accepting chemotaxis sensory transducer OS=Nitrosospira multiformis (strain ATCC 25196 / NCIMB 11849 / C 71) GN=Nmul_A0332 PE=4 SV=1	#N/A	0.0183644	0.0416489	#N/A	0.440933	#N/A	#N/A	0.00188183	#N/A	#N/A
Q82T70	Q2YB00		Elongation factor G OS=Nitrosomonas europaea (strain ATCC 19718 / CIP 103999 / KCTC 2705 / NBRC 14298) GN=fusA PE=3 SV=1	Elongation factor G OS=Nitrosospira multiformis (strain ATCC 25196 / NCIMB 11849 / C 71) GN=fusA PE=3 SV=1	#N/A	0.393431	0.247461	#N/A	1.58987	#N/A	#N/A	5.36978e-06	#N/A	#N/A
Q82S47	Q2YAK3		Uncharacterized protein OS=Nitrosomonas europaea (strain ATCC 19718 / CIP 103999 / KCTC 2705 / NBRC 14298) GN=NE2512 PE=1 SV=1	Quinol monooxygenase YgiN OS=Nitrosospira multiformis (strain ATCC 25196 / NCIMB 11849 / C 71) GN=Nmul_A0915 PE=4 SV=1	#N/A	0.100712	0.00731643	#N/A	13.7652	#N/A	#N/A	0.00109828	#N/A	#N/A
Q82T69	Q2YB01		30S ribosomal protein S7 OS=Nitrosomonas europaea (strain ATCC 19718 / CIP 103999 / KCTC 2705 / NBRC 14298) GN=rpsG PE=3 SV=1	30S ribosomal protein S7 OS=Nitrosospira multiformis (strain ATCC 25196 / NCIMB 11849 / C 71) GN=rpsG PE=3 SV=1	#N/A	0.274833	0.206668	#N/A	1.32983	#N/A	#N/A	0.0107795	#N/A	#N/A
Q82TS1	Q2Y605		Possible similar to capsular polysaccharide biosynthesis OS=Nitrosomonas europaea (strain ATCC 19718 / CIP 103999 / KCTC 2705 / NBRC 14298) GN=yveL PE=4 SV=1	Capsular polysaccharide biosynthesis-like protein OS=Nitrosospira multiformis (strain ATCC 25196 / NCIMB 11849 / C 71) GN=Nmul_A2527 PE=4 SV=1	#N/A	0.0210182	0.0279844	#N/A	0.751068	#N/A	#N/A	0.220226	#N/A	#N/A
Q820I8	Q2Y8J8		Transaldolase OS=Nitrosomonas europaea (strain ATCC 19718 / CIP 103999 / KCTC 2705 / NBRC 14298) GN=tal PE=3 SV=1	Transaldolase OS=Nitrosospira multiformis (strain ATCC 25196 / NCIMB 11849 / C 71) GN=tal PE=3 SV=1	#N/A	0.0838862	0.0546463	#N/A	1.53507	#N/A	#N/A	0.0546187	#N/A	#N/A
Q82TS3	Q2Y607		ATP/GTP-binding site motif A (P-loop):AAA ATPase superfamily OS=Nitrosomonas europaea (strain ATCC 19718 / CIP 103999 / KCTC 2705 / NBRC 14298) GN=NE1801 PE=4 SV=1	ATPase OS=Nitrosospira multiformis (strain ATCC 25196 / NCIMB 11849 / C 71) GN=Nmul_A2525 PE=4 SV=1	#N/A	0.0321218	0.0476661	#N/A	0.673893	#N/A	#N/A	0.0139288	#N/A	#N/A
Q82UP2	Q2Y6W1		Uncharacterized protein OS=Nitrosomonas europaea (strain ATCC 19718 / CIP 103999 / KCTC 2705 / NBRC 14298) GN=NE1440 PE=4 SV=1	Uncharacterized protein OS=Nitrosospira multiformis (strain ATCC 25196 / NCIMB 11849 / C 71) GN=Nmul_A2218 PE=4 SV=1	#N/A	0.0658052	0.016754	#N/A	3.92773	#N/A	#N/A	1.71985e-06	#N/A	#N/A
Q82T07	Q2YAC5		Probable phosphoketolase OS=Nitrosomonas europaea (strain ATCC 19718 / CIP 103999 / KCTC 2705 / NBRC 14298) GN=NE2135 PE=3 SV=1	Probable phosphoketolase OS=Nitrosospira multiformis (strain ATCC 25196 / NCIMB 11849 / C 71) GN=Nmul_A0993 PE=3 SV=1	#N/A	0.00913935	0.00746489	#N/A	1.22431	#N/A	#N/A	0.656254	#N/A	#N/A
Q82VB3	Q2YBM9		Serine proteases, subtilase family OS=Nitrosomonas europaea (strain ATCC 19718 / CIP 103999 / KCTC 2705 / NBRC 14298) GN=NE1183 PE=4 SV=1	Peptidase S8 and S53, subtilisin, kexin, sedolisin OS=Nitrosospira multiformis (strain ATCC 25196 / NCIMB 11849 / C 71) GN=Nmul_A0534 PE=4 SV=1	#N/A	0.0367404	0.00954845	#N/A	3.84779	#N/A	#N/A	2.03416e-09	#N/A	#N/A
Q82XU2	Q2YD19		Probable transmembrane multidrug-efflux system lipoprotein transmembrane OS=Nitrosomonas europaea (strain ATCC 19718 / CIP 103999 / KCTC 2705 / NBRC 14298) GN=NE0157 PE=3 SV=1	Hydrophobe/amphiphile efflux-1 HAE1 OS=Nitrosospira multiformis (strain ATCC 25196 / NCIMB 11849 / C 71) GN=Nmul_A0043 PE=3 SV=1	#N/A	0.0032944	0.00915445	#N/A	0.359869	#N/A	#N/A	0.0102367	#N/A	#N/A
Q82TA3	Q2Y9L3		Cytochrome c oxidase, subunit I OS=Nitrosomonas europaea (strain ATCC 19718 / CIP 103999 / KCTC 2705 / NBRC 14298) GN=norB PE=4 SV=1	Nitric oxide reductase, NorB subunit apoprotein OS=Nitrosospira multiformis (strain ATCC 25196 / NCIMB 11849 / C 71) GN=Nmul_A1255 PE=4 SV=1	#N/A	0.00815614	0.00305288	#N/A	2.67163	#N/A	#N/A	0.00343022	#N/A	#N/A
Q82UP1	Q2Y6W0		Uncharacterized protein OS=Nitrosomonas europaea (strain ATCC 19718 / CIP 103999 / KCTC 2705 / NBRC 14298) GN=NE1441 PE=4 SV=1	Uncharacterized protein OS=Nitrosospira multiformis (strain ATCC 25196 / NCIMB 11849 / C 71) GN=Nmul_A2219 PE=4 SV=1	#N/A	0.0254923	0.0327739	#N/A	0.777823	#N/A	#N/A	0.181988	#N/A	#N/A
Q82VG1	Q2Y5L6		Asparagine synthase OS=Nitrosomonas europaea (strain ATCC 19718 / CIP 103999 / KCTC 2705 / NBRC 14298) GN=asnB,asn PE=4 SV=1	Asparagine synthase (Glutamine-hydrolysing) OS=Nitrosospira multiformis (strain ATCC 25196 / NCIMB 11849 / C 71) GN=Nmul_A2668 PE=4 SV=1	#N/A	0.0415356	0.0173044	#N/A	2.4003	#N/A	#N/A	3.79208e-05	#N/A	#N/A
Q82V60	Q2Y722		Tyrosinase OS=Nitrosomonas europaea (strain ATCC 19718 / CIP 103999 / KCTC 2705 / NBRC 14298) GN=NE1241 PE=4 SV=1	Tyrosinase OS=Nitrosospira multiformis (strain ATCC 25196 / NCIMB 11849 / C 71) GN=Nmul_A2156 PE=4 SV=1	#N/A	0.00433587	0.00338101	#N/A	1.28242	#N/A	#N/A	0.911983	#N/A	#N/A
Q82U59	Q2YA45		Malonyl CoA-acyl carrier protein transacylase OS=Nitrosomonas europaea (strain ATCC 19718 / CIP 103999 / KCTC 2705 / NBRC 14298) GN=fabD PE=3 SV=1	Malonyl CoA-acyl carrier protein transacylase OS=Nitrosospira multiformis (strain ATCC 25196 / NCIMB 11849 / C 71) GN=Nmul_A1073 PE=3 SV=1	#N/A	0.00480735	0.0508877	#N/A	0.0944698	#N/A	#N/A	2.49543e-05	#N/A	#N/A
Q82SE2	Q2YC75		CBS domain OS=Nitrosomonas europaea (strain ATCC 19718 / CIP 103999 / KCTC 2705 / NBRC 14298) GN=NE2398 PE=1 SV=1	CBS domain-containing protein OS=Nitrosospira multiformis (strain ATCC 25196 / NCIMB 11849 / C 71) GN=Nmul_A0338 PE=4 SV=1	#N/A	0.162693	0.0431594	#N/A	3.76959	#N/A	#N/A	0.00063562	#N/A	#N/A
Q82UG0	Q2YA68		Possible signal peptide protein OS=Nitrosomonas europaea (strain ATCC 19718 / CIP 103999 / KCTC 2705 / NBRC 14298) GN=NE1529 PE=4 SV=1	Possible signal peptide protein OS=Nitrosospira multiformis (strain ATCC 25196 / NCIMB 11849 / C 71) GN=Nmul_A1050 PE=4 SV=1	#N/A	0.0102773	0.00568675	#N/A	1.80723	#N/A	#N/A	0.456391	#N/A	#N/A
Q82V65	Q2YBN7		Uncharacterized protein OS=Nitrosomonas europaea (strain ATCC 19718 / CIP 103999 / KCTC 2705 / NBRC 14298) GN=NE1236 PE=4 SV=1	Uncharacterized protein OS=Nitrosospira multiformis (strain ATCC 25196 / NCIMB 11849 / C 71) GN=Nmul_A0526 PE=4 SV=1	#N/A	0.0356619	0.0167722	#N/A	2.12625	#N/A	#N/A	0.0121597	#N/A	#N/A
Q82TE5	Q2Y6T7		Putative glutathione S-transferase protein OS=Nitrosomonas europaea (strain ATCC 19718 / CIP 103999 / KCTC 2705 / NBRC 14298) GN=NE1952 PE=4 SV=1	Glutathione S-transferase OS=Nitrosospira multiformis (strain ATCC 25196 / NCIMB 11849 / C 71) GN=Nmul_A2242 PE=4 SV=1	#N/A	0.397222	0.0638469	#N/A	6.22149	#N/A	#N/A	8.10386e-09	#N/A	#N/A
Q82XA8	Q2Y5K8		Serine proteases, trypsin family OS=Nitrosomonas europaea (strain ATCC 19718 / CIP 103999 / KCTC 2705 / NBRC 14298) GN=mucD PE=4 SV=1	Peptidase S1 and S6, chymotrypsin/Hap OS=Nitrosospira multiformis (strain ATCC 25196 / NCIMB 11849 / C 71) GN=Nmul_A2676 PE=4 SV=1	#N/A	0.00874116	0.00438619	#N/A	1.99288	#N/A	#N/A	0.465821	#N/A	#N/A
Q82VN3	Q2YB40		Putative membrane-bound lytic transglycosylase OS=Nitrosomonas europaea (strain ATCC 19718 / CIP 103999 / KCTC 2705 / NBRC 14298) GN=mltB2 PE=4 SV=1	Lytic murein transglycosylase B OS=Nitrosospira multiformis (strain ATCC 25196 / NCIMB 11849 / C 71) GN=Nmul_A0724 PE=4 SV=1	#N/A	0.00650999	0.0272728	#N/A	0.238699	#N/A	#N/A	0.000763374	#N/A	#N/A
Q82WJ0	Q2Y5L7		Possible cytochrome-c oxidase (EC 1.9.3.1) chain II OS=Nitrosomonas europaea (strain ATCC 19718 / CIP 103999 / KCTC 2705 / NBRC 14298) GN=coxB PE=4 SV=1	Cytochrome c oxidase subunit 2 OS=Nitrosospira multiformis (strain ATCC 25196 / NCIMB 11849 / C 71) GN=Nmul_A2667 PE=4 SV=1	#N/A	0.498476	0.409026	#N/A	1.21869	#N/A	#N/A	0.167424	#N/A	#N/A
Q82V68	Q2YBN3		Possible peroxidase, putative OS=Nitrosomonas europaea (strain ATCC 19718 / CIP 103999 / KCTC 2705 / NBRC 14298) GN=NE1233 PE=4 SV=1	Possible peroxidase, putative OS=Nitrosospira multiformis (strain ATCC 25196 / NCIMB 11849 / C 71) GN=Nmul_A0530 PE=4 SV=1	#N/A	0.00613042	0.0270097	#N/A	0.226971	#N/A	#N/A	0.000217939	#N/A	#N/A
Q82Y06	Q2YCL6		Thioredoxin OS=Nitrosomonas europaea (strain ATCC 19718 / CIP 103999 / KCTC 2705 / NBRC 14298) GN=NE0084 PE=1 SV=1	Uncharacterized protein OS=Nitrosospira multiformis (strain ATCC 25196 / NCIMB 11849 / C 71) GN=Nmul_A0197 PE=4 SV=1	#N/A	0.364023	0.130671	#N/A	2.78579	#N/A	#N/A	0.00429217	#N/A	#N/A
Q82T66	Q2Y5C5		Uncharacterized protein OS=Nitrosomonas europaea (strain ATCC 19718 / CIP 103999 / KCTC 2705 / NBRC 14298) GN=NE2057 PE=4 SV=1	Uncharacterized protein OS=Nitrosospira multiformis (strain ATCC 25196 / NCIMB 11849 / C 71) GN=Nmul_A2759 PE=4 SV=1	#N/A	0.669312	0.357351	#N/A	1.87298	#N/A	#N/A	0.00249747	#N/A	#N/A
Q82V94		A0A0S3AHR2	TPR repeat OS=Nitrosomonas europaea (strain ATCC 19718 / CIP 103999 / KCTC 2705 / NBRC 14298) GN=NE1204 PE=4 SV=1	#N/A	Uncharacterized protein OS=Nitrosomonas ureae GN=ATY38_05300 PE=4 SV=1	0.00579217	#N/A	0.00893794	#N/A	0.648042	#N/A	#N/A	0.335163	#N/A
Q82TQ1		A0A0S3AHA7	Cell division topological specificity factor OS=Nitrosomonas europaea (strain ATCC 19718 / CIP 103999 / KCTC 2705 / NBRC 14298) GN=minE PE=3 SV=1	#N/A	Cell division topological specificity factor OS=Nitrosomonas ureae GN=minE PE=3 SV=1	0.114024	#N/A	0.0515675	#N/A	2.21117	#N/A	#N/A	0.00725117	#N/A
Q82SM0		A0A0S3AJW8	Proline iminopeptidase OS=Nitrosomonas europaea (strain ATCC 19718 / CIP 103999 / KCTC 2705 / NBRC 14298) GN=NE2295 PE=3 SV=1	#N/A	Proline iminopeptidase OS=Nitrosomonas ureae GN=ATY38_09770 PE=3 SV=1	0.026153	#N/A	0.0109675	#N/A	2.38458	#N/A	#N/A	0.0551947	#N/A
Q82VG7		A0A0S3AIM9	Uncharacterized protein OS=Nitrosomonas europaea (strain ATCC 19718 / CIP 103999 / KCTC 2705 / NBRC 14298) GN=NE1121 PE=4 SV=1	#N/A	Coiled coil domain-containing protein OS=Nitrosomonas ureae GN=ATY38_06465 PE=4 SV=1	0.185109	#N/A	0.286196	#N/A	0.646791	#N/A	#N/A	0.625534	#N/A
Q82SJ5		A0A0S3AJ66	Possible transmembrane protein OS=Nitrosomonas europaea (strain ATCC 19718 / CIP 103999 / KCTC 2705 / NBRC 14298) GN=NE2325 PE=4 SV=1	#N/A	Uncharacterized protein OS=Nitrosomonas ureae GN=ATY38_07990 PE=4 SV=1	0.00833327	#N/A	0.0329118	#N/A	0.2532	#N/A	#N/A	0.0169456	#N/A
Q82SL3		A0A0S3AK68	Isochorismatase hydrolase family OS=Nitrosomonas europaea (strain ATCC 19718 / CIP 103999 / KCTC 2705 / NBRC 14298) GN=NE2304 PE=4 SV=1	#N/A	Hydrolase OS=Nitrosomonas ureae GN=ATY38_10205 PE=4 SV=1	0.0240821	#N/A	0.0139303	#N/A	1.72876	#N/A	#N/A	0.538377	#N/A
Q82U48		A0A0S3AGL9	Uncharacterized protein OS=Nitrosomonas europaea (strain ATCC 19718 / CIP 103999 / KCTC 2705 / NBRC 14298) GN=NE1659 PE=4 SV=1	#N/A	Uncharacterized protein OS=Nitrosomonas ureae GN=ATY38_02470 PE=4 SV=1	0.0114367	#N/A	0.014273	#N/A	0.801286	#N/A	#N/A	0.310887	#N/A
Q82W88		A0A0S3AIK3	Uncharacterized protein OS=Nitrosomonas europaea (strain ATCC 19718 / CIP 103999 / KCTC 2705 / NBRC 14298) GN=NE0806 PE=4 SV=1	#N/A	DNA repair protein OS=Nitrosomonas ureae GN=ATY38_07005 PE=4 SV=1	0.0386031	#N/A	0.0895469	#N/A	0.431094	#N/A	#N/A	0.0243394	#N/A
Q82VZ7		A0A0S3ANB2	Periplasmic component of the Tol biopolymer transport system OS=Nitrosomonas europaea (strain ATCC 19718 / CIP 103999 / KCTC 2705 / NBRC 14298) GN=NE0902 PE=4 SV=1	#N/A	Biopolymer transporter Tol OS=Nitrosomonas ureae GN=ATY38_14830 PE=4 SV=1	0.0583466	#N/A	0.0789857	#N/A	0.738698	#N/A	#N/A	0.0504057	#N/A
Q82SF3		A0A0S3AKL9	Bacterial SH3 domain homologue OS=Nitrosomonas europaea (strain ATCC 19718 / CIP 103999 / KCTC 2705 / NBRC 14298) GN=NE2386 PE=4 SV=1	#N/A	Uncharacterized protein OS=Nitrosomonas ureae GN=ATY38_11070 PE=4 SV=1	0.0597052	#N/A	0.0133236	#N/A	4.48116	#N/A	#N/A	0.00257207	#N/A
Q82W64		A0A0S3AKM2	Phospho-2-dehydro-3-deoxyheptonate aldolase OS=Nitrosomonas europaea (strain ATCC 19718 / CIP 103999 / KCTC 2705 / NBRC 14298) GN=NE0831 PE=3 SV=1	#N/A	Phospho-2-dehydro-3-deoxyheptonate aldolase OS=Nitrosomonas ureae GN=ATY38_10785 PE=3 SV=1	0.0131132	#N/A	0.0128949	#N/A	1.01693	#N/A	#N/A	0.276879	#N/A
Q82WN2		A0A0S3ALK0	TonB-dependent receptor protein OS=Nitrosomonas europaea (strain ATCC 19718 / CIP 103999 / KCTC 2705 / NBRC 14298) GN=NE0636 PE=3 SV=1	#N/A	Ligand-gated channel protein OS=Nitrosomonas ureae GN=ATY38_12860 PE=3 SV=1	0.167111	#N/A	0.00681383	#N/A	24.5252	#N/A	#N/A	5.57461e-07	#N/A
Q82WQ7		A0A0S3AM69	Eukaryotic-type carbonic anhydrase OS=Nitrosomonas europaea (strain ATCC 19718 / CIP 103999 / KCTC 2705 / NBRC 14298) GN=cah PE=4 SV=1	#N/A	Carbonic anhydrase OS=Nitrosomonas ureae GN=ATY38_13350 PE=4 SV=1	0.111906	#N/A	0.00879492	#N/A	12.724	#N/A	#N/A	0.100347	#N/A
Q82TQ0		A0A0S3AHP0	Site-determining protein OS=Nitrosomonas europaea (strain ATCC 19718 / CIP 103999 / KCTC 2705 / NBRC 14298) GN=minD PE=3 SV=1	#N/A	Site-determining protein OS=Nitrosomonas ureae GN=ATY38_04525 PE=3 SV=1	0.201877	#N/A	0.214512	#N/A	0.941099	#N/A	#N/A	0.601267	#N/A
Q82TM8		A0A0S3AMQ9	Uncharacterized protein OS=Nitrosomonas europaea (strain ATCC 19718 / CIP 103999 / KCTC 2705 / NBRC 14298) GN=NE1856 PE=4 SV=1	#N/A	Dynamin family protein OS=Nitrosomonas ureae GN=ATY38_13860 PE=4 SV=1	0.170566	#N/A	0.0663437	#N/A	2.57094	#N/A	#N/A	1.19048e-07	#N/A
Q82U34		A0A0S3AG34	Uncharacterized protein OS=Nitrosomonas europaea (strain ATCC 19718 / CIP 103999 / KCTC 2705 / NBRC 14298) GN=NE1679 PE=4 SV=1	#N/A	Uncharacterized protein OS=Nitrosomonas ureae GN=ATY38_02190 PE=4 SV=1	0.142966	#N/A	0.233723	#N/A	0.611688	#N/A	#N/A	0.00153771	#N/A
Q82TG6		A0A0S3AFL1	Ribulose bisphosphate carboxylase large chain OS=Nitrosomonas europaea (strain ATCC 19718 / CIP 103999 / KCTC 2705 / NBRC 14298) GN=cbbL PE=3 SV=1	#N/A	Ribulose bisphosphate carboxylase large chain OS=Nitrosomonas ureae GN=rbcL PE=3 SV=1	0.93204	#N/A	0.427769	#N/A	2.17884	#N/A	#N/A	0.00209215	#N/A
	Q2YB78	A0A0S3AHX5	#N/A	Ribulose bisphosphate carboxylase large chain OS=Nitrosospira multiformis (strain ATCC 25196 / NCIMB 11849 / C 71) GN=cbbL PE=3 SV=1	Ribulose bisphosphate carboxylase large chain OS=Nitrosomonas ureae GN=rbcL PE=3 SV=1	#N/A	1.37204	0.591664	#N/A	#N/A	2.31896	#N/A	#N/A	0.0172252
Q82TI0		A0A0S3AG91	Uncharacterized protein OS=Nitrosomonas europaea (strain ATCC 19718 / CIP 103999 / KCTC 2705 / NBRC 14298) GN=NE1907 PE=4 SV=1	#N/A	Uncharacterized protein OS=Nitrosomonas ureae GN=ATY38_02475 PE=4 SV=1	2.38207	#N/A	0.179887	#N/A	13.242	#N/A	#N/A	0.000323901	#N/A
Q82XH8		A0A0S3AM22	Uncharacterized protein OS=Nitrosomonas europaea (strain ATCC 19718 / CIP 103999 / KCTC 2705 / NBRC 14298) GN=NE0295 PE=4 SV=1	#N/A	Uncharacterized protein OS=Nitrosomonas ureae GN=ATY38_14035 PE=4 SV=1	0.0279658	#N/A	0.0336898	#N/A	0.830097	#N/A	#N/A	0.980017	#N/A
Q82TB0		A0A0S3ALQ1	Glucose dehydrogenase B OS=Nitrosomonas europaea (strain ATCC 19718 / CIP 103999 / KCTC 2705 / NBRC 14298) GN=NE1997 PE=4 SV=1	#N/A	Oxidoreductase OS=Nitrosomonas ureae GN=ATY38_13305 PE=4 SV=1	0.00831498	#N/A	0.0024917	#N/A	3.33707	#N/A	#N/A	0.0736208	#N/A
Q82TG7		A0A0S3AFG4	Ribulose bisphosphate carboxylase, small chain OS=Nitrosomonas europaea (strain ATCC 19718 / CIP 103999 / KCTC 2705 / NBRC 14298) GN=cbbS PE=4 SV=1	#N/A	Ribulose 1,5-bisphosphate carboxylase small subunit OS=Nitrosomonas ureae GN=ATY38_00775 PE=4 SV=1	0.411209	#N/A	0.179162	#N/A	2.29518	#N/A	#N/A	0.0300727	#N/A
Q82V11		A0A0S3AFG5	Uncharacterized protein OS=Nitrosomonas europaea (strain ATCC 19718 / CIP 103999 / KCTC 2705 / NBRC 14298) GN=NE1300 PE=1 SV=1	#N/A	Uncharacterized protein OS=Nitrosomonas ureae GN=ATY38_00445 PE=4 SV=1	0.585562	#N/A	0.629706	#N/A	0.929898	#N/A	#N/A	0.494098	#N/A
Q82SG3		A0A0S3ALU2	Uncharacterized protein OS=Nitrosomonas europaea (strain ATCC 19718 / CIP 103999 / KCTC 2705 / NBRC 14298) GN=NE2376 PE=4 SV=1	#N/A	Uncharacterized protein OS=Nitrosomonas ureae GN=ATY38_12650 PE=4 SV=1	0.0464146	#N/A	0.0772956	#N/A	0.600482	#N/A	#N/A	0.156651	#N/A
Q82SF4		A0A0S3AFK0	Staphylococcus nuclease (SNase) homologues OS=Nitrosomonas europaea (strain ATCC 19718 / CIP 103999 / KCTC 2705 / NBRC 14298) GN=NE2385 PE=4 SV=1	#N/A	Nuclease OS=Nitrosomonas ureae GN=ATY38_01185 PE=4 SV=1	0.00361048	#N/A	0.00776563	#N/A	0.464931	#N/A	#N/A	0.0425128	#N/A
Q82WY8		A0A0S3AGL1	Uncharacterized protein OS=Nitrosomonas europaea (strain ATCC 19718 / CIP 103999 / KCTC 2705 / NBRC 14298) GN=NE0512 PE=4 SV=1	#N/A	Uncharacterized protein OS=Nitrosomonas ureae GN=ATY38_02855 PE=4 SV=1	0.101318	#N/A	0.105528	#N/A	0.960109	#N/A	#N/A	0.970906	#N/A
Q82UY7		A0A0S3ALF3	Cis/trans isomerase OS=Nitrosomonas europaea (strain ATCC 19718 / CIP 103999 / KCTC 2705 / NBRC 14298) GN=cti PE=4 SV=1	#N/A	Peptidylprolyl isomerase OS=Nitrosomonas ureae GN=ATY38_12630 PE=4 SV=1	0.00406169	#N/A	0.00541788	#N/A	0.749682	#N/A	#N/A	0.196933	#N/A
Q82W71		A0A0S3AI53	Uncharacterized protein OS=Nitrosomonas europaea (strain ATCC 19718 / CIP 103999 / KCTC 2705 / NBRC 14298) GN=NE0824 PE=4 SV=1	#N/A	Uncharacterized protein OS=Nitrosomonas ureae GN=ATY38_05410 PE=4 SV=1	0.409846	#N/A	0.175406	#N/A	2.33655	#N/A	#N/A	3.32285e-05	#N/A
Q82UE5		A0A0S3ANJ5	DUF209 OS=Nitrosomonas europaea (strain ATCC 19718 / CIP 103999 / KCTC 2705 / NBRC 14298) GN=NE1545 PE=3 SV=1	#N/A	Pirin OS=Nitrosomonas ureae GN=ATY38_12410 PE=3 SV=1	0.0856747	#N/A	0.00700199	#N/A	12.2358	#N/A	#N/A	0.047022	#N/A
H2VFU9		A0A0S3AFC9	Cytochrome P460 OS=Nitrosomonas europaea (strain ATCC 19718 / CIP 103999 / KCTC 2705 / NBRC 14298) GN=cyp PE=4 SV=1	#N/A	Cytochrome P460 OS=Nitrosomonas ureae GN=ATY38_00655 PE=4 SV=1	0.116654	#N/A	0.103044	#N/A	1.13208	#N/A	#N/A	0.356325	#N/A
Q82WK8		A0A0S3AJU2	Uncharacterized protein OS=Nitrosomonas europaea (strain ATCC 19718 / CIP 103999 / KCTC 2705 / NBRC 14298) GN=NE0665 PE=1 SV=1	#N/A	Uncharacterized protein OS=Nitrosomonas ureae GN=ATY38_09420 PE=4 SV=1	0.00596422	#N/A	0.0203296	#N/A	0.293376	#N/A	#N/A	0.0331961	#N/A
Q82W02		A0A0S3AFJ8	Elongation factor P OS=Nitrosomonas europaea (strain ATCC 19718 / CIP 103999 / KCTC 2705 / NBRC 14298) GN=efp PE=3 SV=1	#N/A	Elongation factor P OS=Nitrosomonas ureae GN=efp PE=3 SV=1	0.0641415	#N/A	0.147331	#N/A	0.435355	#N/A	#N/A	0.000550156	#N/A
Q82VZ8		A0A0S3AMI9	PDZ domain (Also known as DHR or GLGF) OS=Nitrosomonas europaea (strain ATCC 19718 / CIP 103999 / KCTC 2705 / NBRC 14298) GN=NE0901 PE=4 SV=1	#N/A	Signal protein PDZ OS=Nitrosomonas ureae GN=ATY38_14835 PE=4 SV=1	0.0187349	#N/A	0.00616244	#N/A	3.04017	#N/A	#N/A	0.022437	#N/A
	Q2Y6F1	A0A0S3AFV5	#N/A	Peptidase M1, membrane alanine aminopeptidase OS=Nitrosospira multiformis (strain ATCC 25196 / NCIMB 11849 / C 71) GN=Nmul_A2381 PE=4 SV=1	Peptidase M1 OS=Nitrosomonas ureae GN=ATY38_01745 PE=4 SV=1	#N/A	0.0185976	0.00606574	#N/A	#N/A	3.06601	#N/A	#N/A	0.000155408
Q82T53		A0A0S3AH58	LysM motif OS=Nitrosomonas europaea (strain ATCC 19718 / CIP 103999 / KCTC 2705 / NBRC 14298) GN=NE2076 PE=4 SV=1	#N/A	Uncharacterized protein OS=Nitrosomonas ureae GN=ATY38_03875 PE=4 SV=1	0.00850193	#N/A	0.00604482	#N/A	1.40648	#N/A	#N/A	0.0886418	#N/A
	Q2Y876	A0A0S3AJ16	#N/A	Sigma E regulatory protein, MucB/RseB OS=Nitrosospira multiformis (strain ATCC 25196 / NCIMB 11849 / C 71) GN=Nmul_A1748 PE=4 SV=1	Transcriptional regulator OS=Nitrosomonas ureae GN=ATY38_07965 PE=4 SV=1	#N/A	0.0252709	0.0119609	#N/A	#N/A	2.11278	#N/A	#N/A	4.01288e-06
	Q2YCH3	A0A0S3AM21	#N/A	Uncharacterized protein OS=Nitrosospira multiformis (strain ATCC 25196 / NCIMB 11849 / C 71) GN=Nmul_A0240 PE=4 SV=1	Uncharacterized protein OS=Nitrosomonas ureae GN=ATY38_13785 PE=4 SV=1	#N/A	0.0230507	0.0114307	#N/A	#N/A	2.01656	#N/A	#N/A	0.00201599
	Q2YB80	A0A0S3AIC3	#N/A	AAA ATPase, central region OS=Nitrosospira multiformis (strain ATCC 25196 / NCIMB 11849 / C 71) GN=Nmul_A0684 PE=4 SV=1	Rubsico expression protein CbbX OS=Nitrosomonas ureae GN=ATY38_05750 PE=4 SV=1	#N/A	0.199716	0.0839055	#N/A	#N/A	2.38024	#N/A	#N/A	0.0233246
	Q2Y976	A0A0S3AIY5	#N/A	Uncharacterized protein OS=Nitrosospira multiformis (strain ATCC 25196 / NCIMB 11849 / C 71) GN=Nmul_A1392 PE=4 SV=1	Uncharacterized protein OS=Nitrosomonas ureae GN=ATY38_07785 PE=4 SV=1	#N/A	0.050216	0.00729784	#N/A	#N/A	6.88093	#N/A	#N/A	3.05823e-08
	Q2Y7L7	A0A0S3AN77	#N/A	NADPH2:quinone reductase OS=Nitrosospira multiformis (strain ATCC 25196 / NCIMB 11849 / C 71) GN=Nmul_A1959 PE=4 SV=1	Alcohol dehydrogenase OS=Nitrosomonas ureae GN=ATY38_12795 PE=4 SV=1	#N/A	0.0118772	0.00490727	#N/A	#N/A	2.42033	#N/A	#N/A	0.000910895
	Q2YCH0	A0A0S3AM71	#N/A	Chain length determinant protein EpsF OS=Nitrosospira multiformis (strain ATCC 25196 / NCIMB 11849 / C 71) GN=Nmul_A0243 PE=4 SV=1	Chain-length determining protein OS=Nitrosomonas ureae GN=ATY38_14190 PE=4 SV=1	#N/A	0.0492909	0.0679285	#N/A	#N/A	0.72563	#N/A	#N/A	0.0717606
	Q2Y8P6	A0A0S3AHH7	#N/A	Chromate reductase OS=Nitrosospira multiformis (strain ATCC 25196 / NCIMB 11849 / C 71) GN=Nmul_A1574 PE=4 SV=1	NADPH-dependent FMN reductase OS=Nitrosomonas ureae GN=ATY38_04870 PE=4 SV=1	#N/A	0.0661245	0.0276106	#N/A	#N/A	2.39489	#N/A	#N/A	0.0016448
	Q2YCK2	A0A0S3AKS4	#N/A	Probable thiol peroxidase OS=Nitrosospira multiformis (strain ATCC 25196 / NCIMB 11849 / C 71) GN=tpx PE=3 SV=1	Probable thiol peroxidase OS=Nitrosomonas ureae GN=tpx PE=3 SV=1	#N/A	0.677382	0.658526	#N/A	#N/A	1.02863	#N/A	#N/A	0.848149
	Q2Y9X2	A0A0S3AGD8	#N/A	Nitrite and sulphite reductase 4Fe-4S region OS=Nitrosospira multiformis (strain ATCC 25196 / NCIMB 11849 / C 71) GN=Nmul_A1146 PE=3 SV=1	Sulfite reductase OS=Nitrosomonas ureae GN=ATY38_02715 PE=3 SV=1	#N/A	0.0788431	0.0252887	#N/A	#N/A	3.11773	#N/A	#N/A	0.000474909
	Q2Y5Z6	A0A0S3AKX1	#N/A	Nitrogen regulatory protein P-II OS=Nitrosospira multiformis (strain ATCC 25196 / NCIMB 11849 / C 71) GN=Nmul_A2536 PE=3 SV=1	Transcriptional regulator OS=Nitrosomonas ureae GN=ATY38_10835 PE=3 SV=1	#N/A	0.327676	0.68731	#N/A	#N/A	0.476751	#N/A	#N/A	2.58565e-05
	Q2YAA9	A0A0S3AHR5	#N/A	Calcium-binding EF-hand OS=Nitrosospira multiformis (strain ATCC 25196 / NCIMB 11849 / C 71) GN=Nmul_A1009 PE=4 SV=1	Calcium-binding protein OS=Nitrosomonas ureae GN=ATY38_05465 PE=4 SV=1	#N/A	0.200698	0.0521573	#N/A	#N/A	3.84792	#N/A	#N/A	0.0135206
	Q2Y9M9	A0A0S3AKS0	#N/A	Urease subunit gamma OS=Nitrosospira multiformis (strain ATCC 25196 / NCIMB 11849 / C 71) GN=ureA PE=3 SV=1	Urease subunit gamma OS=Nitrosomonas ureae GN=ureA PE=3 SV=1	#N/A	0.0197003	0.0947481	#N/A	#N/A	0.207923	#N/A	#N/A	0.00276054
	Q2YA92	A0A0S3AI56	#N/A	ADP-ribosylglycohydrolase OS=Nitrosospira multiformis (strain ATCC 25196 / NCIMB 11849 / C 71) GN=Nmul_A1026 PE=4 SV=1	Uncharacterized protein OS=Nitrosomonas ureae GN=ATY38_05385 PE=4 SV=1	#N/A	0.020571	0.00979303	#N/A	#N/A	2.10057	#N/A	#N/A	0.00747785
	Q2Y7X9	A0A0S3AFT3	#N/A	Rubrerythrin OS=Nitrosospira multiformis (strain ATCC 25196 / NCIMB 11849 / C 71) GN=Nmul_A1847 PE=4 SV=1	Rubrerythrin OS=Nitrosomonas ureae GN=ATY38_01605 PE=4 SV=1	#N/A	1.28954	1.20532	#N/A	#N/A	1.06988	#N/A	#N/A	0.773626
	Q2Y6L8	A0A0S3AN75	#N/A	1-Cys peroxiredoxin OS=Nitrosospira multiformis (strain ATCC 25196 / NCIMB 11849 / C 71) GN=Nmul_A2312 PE=4 SV=1	Peroxidase OS=Nitrosomonas ureae GN=ATY38_14860 PE=4 SV=1	#N/A	0.335364	0.562853	#N/A	#N/A	0.595828	#N/A	#N/A	0.00280039
	Q2YB79	A0A0S3AHZ4	#N/A	Ribulose 1,5-bisphosphate carboxylase small subunit OS=Nitrosospira multiformis (strain ATCC 25196 / NCIMB 11849 / C 71) GN=Nmul_A0685 PE=4 SV=1	Ribulose 1,5-bisphosphate carboxylase small subunit OS=Nitrosomonas ureae GN=ATY38_05755 PE=4 SV=1	#N/A	2.00602	0.697643	#N/A	#N/A	2.87542	#N/A	#N/A	0.00154211
	Q2Y785	A0A0S3ALB9	#N/A	Inorganic pyrophosphatase OS=Nitrosospira multiformis (strain ATCC 25196 / NCIMB 11849 / C 71) GN=ppa PE=3 SV=1	Inorganic pyrophosphatase OS=Nitrosomonas ureae GN=ppa PE=3 SV=1	#N/A	0.00601168	0.0165848	#N/A	#N/A	0.362482	#N/A	#N/A	0.479696
	Q2Y6C1	A0A0S3AMG1	#N/A	Response regulator receiver domain protein (CheY-like) OS=Nitrosospira multiformis (strain ATCC 25196 / NCIMB 11849 / C 71) GN=Nmul_A2411 PE=4 SV=1	Response regulator receiver protein OS=Nitrosomonas ureae GN=ATY38_14610 PE=4 SV=1	#N/A	0.0196762	0.0119272	#N/A	#N/A	1.64969	#N/A	#N/A	0.0692265
	Q2YCG6	A0A0S3AM51	#N/A	EpsI family protein OS=Nitrosospira multiformis (strain ATCC 25196 / NCIMB 11849 / C 71) GN=Nmul_A0247 PE=4 SV=1	Methanolan biosynthesis protein EpsI OS=Nitrosomonas ureae GN=ATY38_14175 PE=4 SV=1	#N/A	0.0112207	0.0179982	#N/A	#N/A	0.623437	#N/A	#N/A	0.141335
	Q2YCG9	A0A0S3AND8	#N/A	Chain length determinant protein tyrosine kinase EpsG OS=Nitrosospira multiformis (strain ATCC 25196 / NCIMB 11849 / C 71) GN=Nmul_A0244 PE=4 SV=1	Chain length determinant protein tyrosine kinase EpsG OS=Nitrosomonas ureae GN=ATY38_14185 PE=4 SV=1	#N/A	0.0145372	0.0330163	#N/A	#N/A	0.440305	#N/A	#N/A	0.000480105
	Q2YCH1	A0A0S3AM37	#N/A	Polysaccharide export outer membrane protein OS=Nitrosospira multiformis (strain ATCC 25196 / NCIMB 11849 / C 71) GN=Nmul_A0242 PE=4 SV=1	Polysaccharide export protein EpsE OS=Nitrosomonas ureae GN=ATY38_14195 PE=4 SV=1	#N/A	0.54384	0.151291	#N/A	#N/A	3.59467	#N/A	#N/A	4.37155e-09
	Q2Y837	A0A0S3AFB3	#N/A	Putative PAS/PAC sensor protein OS=Nitrosospira multiformis (strain ATCC 25196 / NCIMB 11849 / C 71) GN=Nmul_A1787 PE=4 SV=1	PAS sensor protein OS=Nitrosomonas ureae GN=ATY38_00565 PE=4 SV=1	#N/A	0.0071824	0.082042	#N/A	#N/A	0.0875454	#N/A	#N/A	5.91211e-05
	Q2Y9M7	A0A0S3AKX8	#N/A	Urease subunit alpha OS=Nitrosospira multiformis (strain ATCC 25196 / NCIMB 11849 / C 71) GN=ureC PE=3 SV=1	Urease subunit alpha OS=Nitrosomonas ureae GN=ureC PE=3 SV=1	#N/A	0.00870281	0.0699754	#N/A	#N/A	0.124369	#N/A	#N/A	7.11174e-06
	Q2YAX9	A0A0S3AN24	#N/A	50S ribosomal protein L30 OS=Nitrosospira multiformis (strain ATCC 25196 / NCIMB 11849 / C 71) GN=rpmD PE=3 SV=1	50S ribosomal protein L30 OS=Nitrosomonas ureae GN=rpmD PE=3 SV=1	#N/A	0.109586	0.139792	#N/A	#N/A	0.783921	#N/A	#N/A	0.0664296
	Q2Y7Y0	A0A0S3AG18	#N/A	Fe-S oxidoreductase OS=Nitrosospira multiformis (strain ATCC 25196 / NCIMB 11849 / C 71) GN=Nmul_A1846 PE=4 SV=1	Uncharacterized protein OS=Nitrosomonas ureae GN=ATY38_01610 PE=4 SV=1	#N/A	0.041359	0.0358848	#N/A	#N/A	1.15255	#N/A	#N/A	0.268053
	Q2Y7N0	A0A0S3AH55	#N/A	PhoH-like ATPase OS=Nitrosospira multiformis (strain ATCC 25196 / NCIMB 11849 / C 71) GN=Nmul_A1946 PE=4 SV=1	Phosphate starvation-inducible protein PhoH OS=Nitrosomonas ureae GN=ATY38_04130 PE=4 SV=1	#N/A	0.0306707	0.0130143	#N/A	#N/A	2.3567	#N/A	#N/A	0.00268894
	Q2Y7B3	A0A0S3AMK2	#N/A	CBS domain-containing protein OS=Nitrosospira multiformis (strain ATCC 25196 / NCIMB 11849 / C 71) GN=Nmul_A2064 PE=4 SV=1	Uncharacterized protein OS=Nitrosomonas ureae GN=ATY38_14115 PE=4 SV=1	#N/A	0.108136	0.0352048	#N/A	#N/A	3.07164	#N/A	#N/A	0.00225172
	Q2YCX1	A0A0S3AI51	#N/A	3-deoxy-7-phosphoheptulonate synthase OS=Nitrosospira multiformis (strain ATCC 25196 / NCIMB 11849 / C 71) GN=Nmul_A0091 PE=4 SV=1	3-deoxy-7-phosphoheptulonate synthase OS=Nitrosomonas ureae GN=ATY38_05950 PE=4 SV=1	#N/A	0.0929179	0.0336889	#N/A	#N/A	2.75811	#N/A	#N/A	4.49893e-05
	Q2Y990	A0A0S3ALD7	#N/A	3-oxoacyl-[acyl-carrier protein] reductase OS=Nitrosospira multiformis (strain ATCC 25196 / NCIMB 11849 / C 71) GN=Nmul_A1378 PE=4 SV=1	3-ketoacyl-ACP reductase OS=Nitrosomonas ureae GN=ATY38_12620 PE=4 SV=1	#N/A	0.0116496	0.0116466	#N/A	#N/A	1.00026	#N/A	#N/A	0.783242
	Q2YCH2	A0A0S3AM66	#N/A	Uncharacterized protein OS=Nitrosospira multiformis (strain ATCC 25196 / NCIMB 11849 / C 71) GN=Nmul_A0241 PE=4 SV=1	Peptidyl-tRNA hydrolase OS=Nitrosomonas ureae GN=ATY38_14200 PE=4 SV=1	#N/A	0.554452	0.170417	#N/A	#N/A	3.25349	#N/A	#N/A	2.13851e-07
	Q2Y6N2	A0A0S3AJ67	#N/A	Response regulator receiver domain-containing protein OS=Nitrosospira multiformis (strain ATCC 25196 / NCIMB 11849 / C 71) GN=Nmul_A2298 PE=4 SV=1	Two-component system response regulator OS=Nitrosomonas ureae GN=ATY38_08120 PE=4 SV=1	#N/A	0.0210629	0.0024562	#N/A	#N/A	8.57541	#N/A	#N/A	0.0527844
	Q2Y5K5	A0A0S3AIE8	#N/A	Uncharacterized protein involved in outer membrane biogenesis OS=Nitrosospira multiformis (strain ATCC 25196 / NCIMB 11849 / C 71) GN=Nmul_A2679 PE=4 SV=1	Uncharacterized protein OS=Nitrosomonas ureae GN=ATY38_05995 PE=4 SV=1	#N/A	0.0116268	0.0182921	#N/A	#N/A	0.635615	#N/A	#N/A	0.111259
	Q2Y7A5	A0A0S3AGJ6	#N/A	Cysteine synthase OS=Nitrosospira multiformis (strain ATCC 25196 / NCIMB 11849 / C 71) GN=Nmul_A2072 PE=3 SV=1	Cysteine synthase OS=Nitrosomonas ureae GN=ATY38_02760 PE=3 SV=1	#N/A	0.0185111	0.0137428	#N/A	#N/A	1.34697	#N/A	#N/A	0.0399351
	Q2Y8M7	A0A0S3AJP2	#N/A	Catechol 2,3-dioxygenase OS=Nitrosospira multiformis (strain ATCC 25196 / NCIMB 11849 / C 71) GN=Nmul_A1593 PE=4 SV=1	Bleomycin resistance protein OS=Nitrosomonas ureae GN=ATY38_09405 PE=4 SV=1	#N/A	0.00946738	0.00354784	#N/A	#N/A	2.66849	#N/A	#N/A	0.388576
	Q2Y9K8	A0A0S3AKE6	#N/A	TonB-dependent siderophore receptor OS=Nitrosospira multiformis (strain ATCC 25196 / NCIMB 11849 / C 71) GN=Nmul_A1260 PE=3 SV=1	TonB-dependent receptor OS=Nitrosomonas ureae GN=ATY38_10630 PE=3 SV=1	#N/A	0.00989359	0.00813985	#N/A	#N/A	1.21545	#N/A	#N/A	0.250334
Q82UC2	Q2YC04		#N/A	Surface carbohydrate biosynthesis protein OS=Nitrosospira multiformis (strain ATCC 25196 / NCIMB 11849 / C 71) GN=Nmul_A0409 PE=4 SV=1	#N/A	#N/A	0.0075661	#N/A	#N/A	#N/A	#N/A	1.06848e-17	#N/A	#N/A
Q82W63		A0A0S3AKA5	DUF157 OS=Nitrosomonas europaea (strain ATCC 19718 / CIP 103999 / KCTC 2705 / NBRC 14298) GN=NE0832 PE=4 SV=1	#N/A	#N/A	0.0329161	#N/A	#N/A	#N/A	#N/A	#N/A	#N/A	9.70491e-14	#N/A
Q82WN4		A0A0S3AN82	ATP:corrinoid adenosyltransferase BtuR/CobO/CobP OS=Nitrosomonas europaea (strain ATCC 19718 / CIP 103999 / KCTC 2705 / NBRC 14298) GN=cobO PE=4 SV=1	#N/A	#N/A	0.0357646	#N/A	#N/A	#N/A	#N/A	#N/A	#N/A	1.57642e-16	#N/A
Q82VN4	Q2YB30		#N/A	UPF0145 protein Nmul_A0734 OS=Nitrosospira multiformis (strain ATCC 25196 / NCIMB 11849 / C 71) GN=Nmul_A0734 PE=3 SV=1	#N/A	#N/A	0.0705462	#N/A	#N/A	#N/A	#N/A	4.03914e-23	#N/A	#N/A
Q82TA4	Q2Y9L2		#N/A	Nitric oxide reductase, NorC subunit apoprotein OS=Nitrosospira multiformis (strain ATCC 25196 / NCIMB 11849 / C 71) GN=Nmul_A1256 PE=4 SV=1	#N/A	#N/A	0.0196644	#N/A	#N/A	#N/A	#N/A	6.81933e-20	#N/A	#N/A
Q820H3	Q2Y6E5		Alkyl hydroperoxide reductase/ Thiol specific antioxidant/ Mal allergen OS=Nitrosomonas europaea (strain ATCC 19718 / CIP 103999 / KCTC 2705 / NBRC 14298) GN=NE2465 PE=4 SV=1	#N/A	#N/A	1.00407	#N/A	#N/A	#N/A	#N/A	#N/A	1.03859e-22	#N/A	#N/A
Q82XV3		A0A0S3AJL8	TPR repeat OS=Nitrosomonas europaea (strain ATCC 19718 / CIP 103999 / KCTC 2705 / NBRC 14298) GN=pilF PE=4 SV=1	#N/A	#N/A	0.0138196	#N/A	#N/A	#N/A	#N/A	#N/A	#N/A	2.49122e-16	#N/A
Q82SR5	Q2YC44		DUF214 OS=Nitrosomonas europaea (strain ATCC 19718 / CIP 103999 / KCTC 2705 / NBRC 14298) GN=NE2242 PE=3 SV=1	#N/A	#N/A	0.00328875	#N/A	#N/A	#N/A	#N/A	#N/A	0.0494318	#N/A	#N/A
Q82V36	Q2Y8L2		#N/A	Cytochrome c, class I OS=Nitrosospira multiformis (strain ATCC 25196 / NCIMB 11849 / C 71) GN=Nmul_A1608 PE=4 SV=1	#N/A	#N/A	0.0226417	#N/A	#N/A	#N/A	#N/A	3.14178e-22	#N/A	#N/A
Q82XE4		A0A0S3AG69	Glycosyl transferase, family 2 OS=Nitrosomonas europaea (strain ATCC 19718 / CIP 103999 / KCTC 2705 / NBRC 14298) GN=NE0330 PE=4 SV=1	#N/A	#N/A	0.00308084	#N/A	#N/A	#N/A	#N/A	#N/A	#N/A	0.0739803	#N/A
Q820M5	Q2Y6R3		#N/A	Sucrose synthase OS=Nitrosospira multiformis (strain ATCC 25196 / NCIMB 11849 / C 71) GN=Nmul_A2266 PE=4 SV=1	#N/A	#N/A	0.0163229	#N/A	#N/A	#N/A	#N/A	2.73732e-24	#N/A	#N/A
Q820N8	Q2YBE8		Esterase/lipase/thioesterase family active site:Lipase (Class 3) OS=Nitrosomonas europaea (strain ATCC 19718 / CIP 103999 / KCTC 2705 / NBRC 14298) GN=NE0879 PE=4 SV=1	#N/A	#N/A	0.0286152	#N/A	#N/A	#N/A	#N/A	#N/A	4.47182e-17	#N/A	#N/A
Q82SI3	Q2YAF5		Uncharacterized protein OS=Nitrosomonas europaea (strain ATCC 19718 / CIP 103999 / KCTC 2705 / NBRC 14298) GN=NE2343 PE=4 SV=1	#N/A	#N/A	0.00731957	#N/A	#N/A	#N/A	#N/A	#N/A	1.79829e-14	#N/A	#N/A
Q82WF7	Q2Y8Q2		#N/A	Outer membrane autotransporter barrel OS=Nitrosospira multiformis (strain ATCC 25196 / NCIMB 11849 / C 71) GN=Nmul_A1566 PE=4 SV=1	#N/A	#N/A	0.00857646	#N/A	#N/A	#N/A	#N/A	7.86657e-21	#N/A	#N/A
Q82V67	Q2YBN4		#N/A	Uncharacterized protein OS=Nitrosospira multiformis (strain ATCC 25196 / NCIMB 11849 / C 71) GN=Nmul_A0529 PE=4 SV=1	#N/A	#N/A	0.0243963	#N/A	#N/A	#N/A	#N/A	1.54372e-19	#N/A	#N/A
Q82VY6		A0A0S3AN97	BolA-like protein OS=Nitrosomonas europaea (strain ATCC 19718 / CIP 103999 / KCTC 2705 / NBRC 14298) GN=NE0913 PE=3 SV=1	#N/A	#N/A	0.00870787	#N/A	#N/A	#N/A	#N/A	#N/A	#N/A	0.018879	#N/A
Q82XB4		A0A0S3AHL6	Uncharacterized protein OS=Nitrosomonas europaea (strain ATCC 19718 / CIP 103999 / KCTC 2705 / NBRC 14298) GN=NE0372 PE=4 SV=1	#N/A	#N/A	0.00716253	#N/A	#N/A	#N/A	#N/A	#N/A	#N/A	0.00147074	#N/A
Q82TS2	Q2Y606		Uncharacterized protein OS=Nitrosomonas europaea (strain ATCC 19718 / CIP 103999 / KCTC 2705 / NBRC 14298) GN=NE1802 PE=4 SV=1	#N/A	#N/A	0.00635872	#N/A	#N/A	#N/A	#N/A	#N/A	0.000550048	#N/A	#N/A
Q82W36	Q2Y7A3		#N/A	Sel1-like repeat OS=Nitrosospira multiformis (strain ATCC 25196 / NCIMB 11849 / C 71) GN=Nmul_A2074 PE=4 SV=1	#N/A	#N/A	0.0114541	#N/A	#N/A	#N/A	#N/A	6.56451e-17	#N/A	#N/A
Q82TP4		A0A0S3AIS1	Response regulator receiver domain OS=Nitrosomonas europaea (strain ATCC 19718 / CIP 103999 / KCTC 2705 / NBRC 14298) GN=pilG PE=4 SV=1	#N/A	#N/A	0.0370317	#N/A	#N/A	#N/A	#N/A	#N/A	#N/A	1.87565e-15	#N/A
Q82UG7	Q2Y7N4		#N/A	Putative transcriptional regulator, XRE family OS=Nitrosospira multiformis (strain ATCC 25196 / NCIMB 11849 / C 71) GN=Nmul_A1942 PE=4 SV=1	#N/A	#N/A	0.248861	#N/A	#N/A	#N/A	#N/A	6.89532e-23	#N/A	#N/A
H2VFV0	Q2Y665		Ammonia monooxygenase 3 subunit C OS=Nitrosomonas europaea (strain ATCC 19718 / CIP 103999 / KCTC 2705 / NBRC 14298) GN=amoC3 PE=4 SV=1	#N/A	#N/A	0.00644039	#N/A	#N/A	#N/A	#N/A	#N/A	0.0101863	#N/A	#N/A
Q82X98	Q2Y5A5		#N/A	50S ribosomal protein L34 OS=Nitrosospira multiformis (strain ATCC 25196 / NCIMB 11849 / C 71) GN=rpmH PE=3 SV=1	#N/A	#N/A	0.164717	#N/A	#N/A	#N/A	#N/A	6.29309e-22	#N/A	#N/A
Q82UF0	Q2YBD6		#N/A	Iron complex outermembrane recepter protein OS=Nitrosospira multiformis (strain ATCC 25196 / NCIMB 11849 / C 71) GN=Nmul_A0628 PE=3 SV=1	#N/A	#N/A	0.0114903	#N/A	#N/A	#N/A	#N/A	1.29e-19	#N/A	#N/A
Q82WU0		A0A0S3AH91	Uncharacterized protein OS=Nitrosomonas europaea (strain ATCC 19718 / CIP 103999 / KCTC 2705 / NBRC 14298) GN=NE0571 PE=4 SV=1	#N/A	#N/A	0.00633669	#N/A	#N/A	#N/A	#N/A	#N/A	#N/A	0.0188585	#N/A
Q82UE7	Q2Y6D8		#N/A	Ferroxidase OS=Nitrosospira multiformis (strain ATCC 25196 / NCIMB 11849 / C 71) GN=Nmul_A2394 PE=4 SV=1	#N/A	#N/A	0.03146	#N/A	#N/A	#N/A	#N/A	7.64866e-21	#N/A	#N/A
Q82TL3	Q2YAD9		#N/A	Putrescine-binding periplasmic protein OS=Nitrosospira multiformis (strain ATCC 25196 / NCIMB 11849 / C 71) GN=Nmul_A0979 PE=3 SV=1	#N/A	#N/A	0.0285523	#N/A	#N/A	#N/A	#N/A	2.44595e-17	#N/A	#N/A
Q82SR1	Q2YC48		#N/A	N-acyl amino acid synthase, PEP-CTERM/exosortase system-associated OS=Nitrosospira multiformis (strain ATCC 25196 / NCIMB 11849 / C 71) GN=Nmul_A0365 PE=4 SV=1	#N/A	#N/A	0.0501116	#N/A	#N/A	#N/A	#N/A	4.93093e-18	#N/A	#N/A
Q82SZ2		A0A0S3AFJ7	Uncharacterized protein OS=Nitrosomonas europaea (strain ATCC 19718 / CIP 103999 / KCTC 2705 / NBRC 14298) GN=NE2151 PE=4 SV=1	#N/A	#N/A	0.00563646	#N/A	#N/A	#N/A	#N/A	#N/A	#N/A	0.0189419	#N/A
Q82W49	Q2YCB2		Uncharacterized protein OS=Nitrosomonas europaea (strain ATCC 19718 / CIP 103999 / KCTC 2705 / NBRC 14298) GN=NE0847 PE=4 SV=1	#N/A	#N/A	0.00395536	#N/A	#N/A	#N/A	#N/A	#N/A	0.0493802	#N/A	#N/A
Q820A0	Q2Y7P1		Possible ubiE ubiquinone/menaquinone biosynthesis methyltransferase OS=Nitrosomonas europaea (strain ATCC 19718 / CIP 103999 / KCTC 2705 / NBRC 14298) GN=NE0604 PE=4 SV=1	#N/A	#N/A	0.00790331	#N/A	#N/A	#N/A	#N/A	#N/A	0.000542381	#N/A	#N/A
Q820L2	Q2YC02		#N/A	Oxidoreductase-like protein OS=Nitrosospira multiformis (strain ATCC 25196 / NCIMB 11849 / C 71) GN=Nmul_A0411 PE=4 SV=1	#N/A	#N/A	0.00584281	#N/A	#N/A	#N/A	#N/A	9.08698e-16	#N/A	#N/A
Q82UF4	Q2YBC9		TonB-dependent receptor protein OS=Nitrosomonas europaea (strain ATCC 19718 / CIP 103999 / KCTC 2705 / NBRC 14298) GN=NE1536 PE=3 SV=1	#N/A	#N/A	0.0210871	#N/A	#N/A	#N/A	#N/A	#N/A	2.43475e-14	#N/A	#N/A
Q82SV6	Q2Y9W0		Uncharacterized protein OS=Nitrosomonas europaea (strain ATCC 19718 / CIP 103999 / KCTC 2705 / NBRC 14298) GN=NE2193 PE=4 SV=1	#N/A	#N/A	0.0171638	#N/A	#N/A	#N/A	#N/A	#N/A	6.7081e-14	#N/A	#N/A
Q82Y19	Q2YAN8		Deoxynucleoside kinase OS=Nitrosomonas europaea (strain ATCC 19718 / CIP 103999 / KCTC 2705 / NBRC 14298) GN=NE0071 PE=4 SV=1	#N/A	#N/A	0.0125814	#N/A	#N/A	#N/A	#N/A	#N/A	2.5137e-17	#N/A	#N/A
Q82WP3		A0A0S3AF85	DUF176 OS=Nitrosomonas europaea (strain ATCC 19718 / CIP 103999 / KCTC 2705 / NBRC 14298) GN=NE0621 PE=1 SV=1	#N/A	#N/A	0.0209007	#N/A	#N/A	#N/A	#N/A	#N/A	#N/A	0.00145548	#N/A
Q82V32	Q2Y781		#N/A	Lon protease OS=Nitrosospira multiformis (strain ATCC 25196 / NCIMB 11849 / C 71) GN=lon PE=2 SV=1	#N/A	#N/A	0.0297173	#N/A	#N/A	#N/A	#N/A	1.14366e-21	#N/A	#N/A
Q82T86		A0A0S3AJ03	Glycosyl hydrolase family 57 OS=Nitrosomonas europaea (strain ATCC 19718 / CIP 103999 / KCTC 2705 / NBRC 14298) GN=amyA PE=3 SV=1	#N/A	#N/A	0.0129569	#N/A	#N/A	#N/A	#N/A	#N/A	#N/A	1.20469e-15	#N/A
Q82UF3	Q2YBD0		BNR repeat OS=Nitrosomonas europaea (strain ATCC 19718 / CIP 103999 / KCTC 2705 / NBRC 14298) GN=NE1537 PE=4 SV=1	#N/A	#N/A	0.0125171	#N/A	#N/A	#N/A	#N/A	#N/A	0.0101875	#N/A	#N/A
Q82UA1	Q2Y9C9		#N/A	Flagellar hook-associated protein 2 OS=Nitrosospira multiformis (strain ATCC 25196 / NCIMB 11849 / C 71) GN=Nmul_A1339 PE=3 SV=1	#N/A	#N/A	0.0308762	#N/A	#N/A	#N/A	#N/A	6.8359e-19	#N/A	#N/A
Q82TP0	Q2Y7J6		#N/A	Uncharacterized protein OS=Nitrosospira multiformis (strain ATCC 25196 / NCIMB 11849 / C 71) GN=Nmul_A1980 PE=4 SV=1	#N/A	#N/A	0.0505913	#N/A	#N/A	#N/A	#N/A	3.87312e-18	#N/A	#N/A
Q82WJ1	Q2Y5L8		Cytochrome c oxidase, subunit I OS=Nitrosomonas europaea (strain ATCC 19718 / CIP 103999 / KCTC 2705 / NBRC 14298) GN=coxA2 PE=4 SV=1	#N/A	#N/A	0.060407	#N/A	#N/A	#N/A	#N/A	#N/A	1.30148e-23	#N/A	#N/A
Q82S03	Q2YAU3		Uncharacterized protein OS=Nitrosomonas europaea (strain ATCC 19718 / CIP 103999 / KCTC 2705 / NBRC 14298) GN=NE2562 PE=4 SV=1	#N/A	#N/A	0.0486182	#N/A	#N/A	#N/A	#N/A	#N/A	1.45888e-17	#N/A	#N/A
Q820J5	Q2YB60		#N/A	Deoxyguanosinetriphosphate triphosphohydrolase-like protein OS=Nitrosospira multiformis (strain ATCC 25196 / NCIMB 11849 / C 71) GN=Nmul_A0704 PE=3 SV=1	#N/A	#N/A	0.015548	#N/A	#N/A	#N/A	#N/A	9.14021e-21	#N/A	#N/A
Q82X91	Q2Y8J7		#N/A	6-phosphogluconate dehydrogenase (Decarboxylating) OS=Nitrosospira multiformis (strain ATCC 25196 / NCIMB 11849 / C 71) GN=Nmul_A1623 PE=4 SV=1	#N/A	#N/A	0.0334992	#N/A	#N/A	#N/A	#N/A	9.21527e-20	#N/A	#N/A
Q82VR1	Q2Y8Z8		#N/A	NAD(P)H-dependent FMN reductase OS=Nitrosospira multiformis (strain ATCC 25196 / NCIMB 11849 / C 71) GN=Nmul_A1470 PE=4 SV=1	#N/A	#N/A	0.0178292	#N/A	#N/A	#N/A	#N/A	5.60644e-17	#N/A	#N/A
Q82Y71	Q2Y9V8		#N/A	Uncharacterized protein OS=Nitrosospira multiformis (strain ATCC 25196 / NCIMB 11849 / C 71) GN=Nmul_A1160 PE=4 SV=1	#N/A	#N/A	0.065316	#N/A	#N/A	#N/A	#N/A	1.56761e-18	#N/A	#N/A
Q82XW2	Q2Y941		Uncharacterized protein OS=Nitrosomonas europaea (strain ATCC 19718 / CIP 103999 / KCTC 2705 / NBRC 14298) GN=NE0136 PE=4 SV=1	#N/A	#N/A	0.018717	#N/A	#N/A	#N/A	#N/A	#N/A	1.58688e-14	#N/A	#N/A
Q82XR4	Q2YCT5		#N/A	MurNAc alpha-1-phosphate uridylyltransferase OS=Nitrosospira multiformis (strain ATCC 25196 / NCIMB 11849 / C 71) GN=Nmul_A0127 PE=4 SV=1	#N/A	#N/A	0.00312566	#N/A	#N/A	#N/A	#N/A	3.71566e-17	#N/A	#N/A
Q82TL1	Q2YAE1		#N/A	Esterase/lipase/thioesterase family active site protein OS=Nitrosospira multiformis (strain ATCC 25196 / NCIMB 11849 / C 71) GN=Nmul_A0977 PE=4 SV=1	#N/A	#N/A	0.0152013	#N/A	#N/A	#N/A	#N/A	1.9074e-20	#N/A	#N/A
	Q2Y6N1	A0A0S3AJE9	#N/A	PAS/PAC sensor signal transduction histidine kinase OS=Nitrosospira multiformis (strain ATCC 25196 / NCIMB 11849 / C 71) GN=Nmul_A2299 PE=4 SV=1	#N/A	#N/A	0.0198627	#N/A	#N/A	#N/A	#N/A	#N/A	#N/A	4.9702e-18
Q82UC3	Q2YC05		#N/A	N-acetylneuraminate synthase OS=Nitrosospira multiformis (strain ATCC 25196 / NCIMB 11849 / C 71) GN=Nmul_A0408 PE=4 SV=1	#N/A	#N/A	0.0262027	#N/A	#N/A	#N/A	#N/A	8.34062e-21	#N/A	#N/A
Q82UC4	Q2YC03		#N/A	Acylneuraminate cytidylyltransferase OS=Nitrosospira multiformis (strain ATCC 25196 / NCIMB 11849 / C 71) GN=Nmul_A0410 PE=4 SV=1	#N/A	#N/A	0.00772556	#N/A	#N/A	#N/A	#N/A	2.33665e-14	#N/A	#N/A
Q82XS1	Q2Y9U7		Uncharacterized protein OS=Nitrosomonas europaea (strain ATCC 19718 / CIP 103999 / KCTC 2705 / NBRC 14298) GN=NE0182 PE=4 SV=1	#N/A	#N/A	0.067154	#N/A	#N/A	#N/A	#N/A	#N/A	1.1915e-19	#N/A	#N/A
Q82VG4	Q2Y5L3		#N/A	Two component, sigma54 specific, transcriptional regulator, Fis family OS=Nitrosospira multiformis (strain ATCC 25196 / NCIMB 11849 / C 71) GN=Nmul_A2671 PE=4 SV=1	#N/A	#N/A	0.0299319	#N/A	#N/A	#N/A	#N/A	1.3532e-19	#N/A	#N/A
	Q2Y746	A0A0S3AGZ1	#N/A	Mg2+ and Co2+ transporter CorB, contains DUF21, CBS pair, and CorC-HlyC domains OS=Nitrosospira multiformis (strain ATCC 25196 / NCIMB 11849 / C 71) GN=Nmul_A2132 PE=4 SV=1	#N/A	#N/A	0.00562457	#N/A	#N/A	#N/A	#N/A	#N/A	#N/A	4.83883e-15
	Q2Y9P2	A0A0S3AH62	#N/A	ErfK/YbiS/YcfS/YnhG OS=Nitrosospira multiformis (strain ATCC 25196 / NCIMB 11849 / C 71) GN=Nmul_A1226 PE=4 SV=1	#N/A	#N/A	0.0480907	#N/A	#N/A	#N/A	#N/A	#N/A	#N/A	1.60544e-18
	Q2Y9S0	A0A0S3AL14	#N/A	CBS domain-containing protein OS=Nitrosospira multiformis (strain ATCC 25196 / NCIMB 11849 / C 71) GN=Nmul_A1198 PE=4 SV=1	#N/A	#N/A	0.0562076	#N/A	#N/A	#N/A	#N/A	#N/A	#N/A	2.06051e-17
	Q2YB57	A0A0S3AI95	#N/A	Periplasmic sensor signal transduction histidine kinase OS=Nitrosospira multiformis (strain ATCC 25196 / NCIMB 11849 / C 71) GN=Nmul_A0707 PE=4 SV=1	#N/A	#N/A	0.00902242	#N/A	#N/A	#N/A	#N/A	#N/A	#N/A	2.58781e-16
	Q2Y6M9	A0A0S3AIM3	#N/A	Outer membrane transport energization protein ExbD OS=Nitrosospira multiformis (strain ATCC 25196 / NCIMB 11849 / C 71) GN=Nmul_A2301 PE=3 SV=1	#N/A	#N/A	0.015521	#N/A	#N/A	#N/A	#N/A	#N/A	#N/A	1.53284e-12
	Q2Y5F8	A0A0S3AM10	#N/A	Glycerone kinase OS=Nitrosospira multiformis (strain ATCC 25196 / NCIMB 11849 / C 71) GN=Nmul_A2726 PE=4 SV=1	#N/A	#N/A	0.0194395	#N/A	#N/A	#N/A	#N/A	#N/A	#N/A	2.47649e-18
	Q2YB26	A0A0S3AGG6	#N/A	Uncharacterized conserved protein GlcG, DUF336 family OS=Nitrosospira multiformis (strain ATCC 25196 / NCIMB 11849 / C 71) GN=Nmul_A0738 PE=4 SV=1	#N/A	#N/A	0.107395	#N/A	#N/A	#N/A	#N/A	#N/A	#N/A	1.19032e-20
	Q2Y6N0	A0A0S3AIP4	#N/A	Outer membrane transport energization protein ExbB OS=Nitrosospira multiformis (strain ATCC 25196 / NCIMB 11849 / C 71) GN=Nmul_A2300 PE=3 SV=1	#N/A	#N/A	0.0246319	#N/A	#N/A	#N/A	#N/A	#N/A	#N/A	1.16976e-17
	Q2YA01	A0A0S3AMY9	#N/A	Cell division inhibitor SlmA OS=Nitrosospira multiformis (strain ATCC 25196 / NCIMB 11849 / C 71) GN=Nmul_A1117 PE=4 SV=1	#N/A	#N/A	0.0136081	#N/A	#N/A	#N/A	#N/A	#N/A	#N/A	8.11719e-19
	Q2Y8N6	A0A0S3AK65	#N/A	DGPFAETKE protein OS=Nitrosospira multiformis (strain ATCC 25196 / NCIMB 11849 / C 71) GN=Nmul_A1584 PE=4 SV=1	#N/A	#N/A	0.305478	#N/A	#N/A	#N/A	#N/A	#N/A	#N/A	2.99817e-21
	Q2YAM6	A0A0S3AFX9	#N/A	DnaJ like chaperone protein OS=Nitrosospira multiformis (strain ATCC 25196 / NCIMB 11849 / C 71) GN=Nmul_A0892 PE=4 SV=1	#N/A	#N/A	0.0256625	#N/A	#N/A	#N/A	#N/A	#N/A	#N/A	1.58038e-19
	Q2YB85	A0A0S3ALB4	#N/A	Cytochrome c peroxidase OS=Nitrosospira multiformis (strain ATCC 25196 / NCIMB 11849 / C 71) GN=Nmul_A0679 PE=4 SV=1	#N/A	#N/A	0.0135688	#N/A	#N/A	#N/A	#N/A	#N/A	#N/A	4.99392e-14
	Q2Y8R4	A0A0S3AM41	#N/A	Glyoxalase/bleomycin resistance protein/dioxygenase OS=Nitrosospira multiformis (strain ATCC 25196 / NCIMB 11849 / C 71) GN=Nmul_A1554 PE=4 SV=1	#N/A	#N/A	0.0738905	#N/A	#N/A	#N/A	#N/A	#N/A	#N/A	5.90184e-19
	Q2Y5J1	A0A0S3AGQ1	#N/A	Response regulator receiver modulated diguanylate cyclase OS=Nitrosospira multiformis (strain ATCC 25196 / NCIMB 11849 / C 71) GN=Nmul_A2693 PE=4 SV=1	#N/A	#N/A	0.00289548	#N/A	#N/A	#N/A	#N/A	#N/A	#N/A	4.4873e-14
	Q2Y952	A0A0S3AIB0	#N/A	Uncharacterized protein OS=Nitrosospira multiformis (strain ATCC 25196 / NCIMB 11849 / C 71) GN=Nmul_A1416 PE=4 SV=1	#N/A	#N/A	0.0941166	#N/A	#N/A	#N/A	#N/A	#N/A	#N/A	1.91774e-16
	Q2Y8B3	A0A0S3AK78	#N/A	Zinc binding 2 OS=Nitrosospira multiformis (strain ATCC 25196 / NCIMB 11849 / C 71) GN=Nmul_A1710 PE=4 SV=1	#N/A	#N/A	0.00961254	#N/A	#N/A	#N/A	#N/A	#N/A	#N/A	1.57231e-15
	Q2Y7L9	A0A0S3AFW3	#N/A	Diguanylate cyclase/phosphodiesterase OS=Nitrosospira multiformis (strain ATCC 25196 / NCIMB 11849 / C 71) GN=Nmul_A1957 PE=4 SV=1	#N/A	#N/A	0.0108708	#N/A	#N/A	#N/A	#N/A	#N/A	#N/A	1.58486e-18
	Q2Y9L1	A0A0S3AKQ3	#N/A	Uncharacterized protein OS=Nitrosospira multiformis (strain ATCC 25196 / NCIMB 11849 / C 71) GN=Nmul_A1257 PE=4 SV=1	#N/A	#N/A	0.0310672	#N/A	#N/A	#N/A	#N/A	#N/A	#N/A	1.28264e-13
	Q2YA72	A0A0S3AJD1	#N/A	Fe2+-dicitrate sensor membrane component-like protein OS=Nitrosospira multiformis (strain ATCC 25196 / NCIMB 11849 / C 71) GN=Nmul_A1046 PE=4 SV=1	#N/A	#N/A	0.0084204	#N/A	#N/A	#N/A	#N/A	#N/A	#N/A	3.66085e-16
	Q2Y5Y2	A0A0S3AG81	#N/A	UPF0276 protein Nmul_A2550 OS=Nitrosospira multiformis (strain ATCC 25196 / NCIMB 11849 / C 71) GN=Nmul_A2550 PE=3 SV=1	#N/A	#N/A	0.00697661	#N/A	#N/A	#N/A	#N/A	#N/A	#N/A	0.00149355
	Q2YD41	A0A0S3AHZ5	#N/A	Uncharacterized protein OS=Nitrosospira multiformis (strain ATCC 25196 / NCIMB 11849 / C 71) GN=Nmul_A0021 PE=4 SV=1	#N/A	#N/A	0.0220859	#N/A	#N/A	#N/A	#N/A	#N/A	#N/A	1.00275e-16
	Q2Y9M6	A0A0S3AL76	#N/A	Urease accessory protein UreE OS=Nitrosospira multiformis (strain ATCC 25196 / NCIMB 11849 / C 71) GN=ureE PE=3 SV=1	#N/A	#N/A	0.00463503	#N/A	#N/A	#N/A	#N/A	#N/A	#N/A	2.09613e-13
	Q2Y8G0	A0A0S3AFT9	#N/A	Metal dependent phosphohydrolase OS=Nitrosospira multiformis (strain ATCC 25196 / NCIMB 11849 / C 71) GN=Nmul_A1663 PE=4 SV=1	#N/A	#N/A	0.00254527	#N/A	#N/A	#N/A	#N/A	#N/A	#N/A	2.1216e-14
	Q2Y813	A0A0S3AIK9	#N/A	ABC transporter related protein OS=Nitrosospira multiformis (strain ATCC 25196 / NCIMB 11849 / C 71) GN=Nmul_A1811 PE=4 SV=1	#N/A	#N/A	0.0104454	#N/A	#N/A	#N/A	#N/A	#N/A	#N/A	1.48076e-17
	Q2Y9F4	A0A0S3AN22	#N/A	Chemotaxis protein MotA OS=Nitrosospira multiformis (strain ATCC 25196 / NCIMB 11849 / C 71) GN=Nmul_A1314 PE=3 SV=1	#N/A	#N/A	0.0032358	#N/A	#N/A	#N/A	#N/A	#N/A	#N/A	8.33746e-14
	Q2Y9I1	A0A0S3AIT2	#N/A	Multi-sensor signal transduction histidine kinase OS=Nitrosospira multiformis (strain ATCC 25196 / NCIMB 11849 / C 71) GN=Nmul_A1287 PE=4 SV=1	#N/A	#N/A	0.0130277	#N/A	#N/A	#N/A	#N/A	#N/A	#N/A	1.62871e-16
	Q2Y778	A0A0S3ANK8	#N/A	Cupin domain-containing protein OS=Nitrosospira multiformis (strain ATCC 25196 / NCIMB 11849 / C 71) GN=Nmul_A2100 PE=4 SV=1	#N/A	#N/A	0.0503698	#N/A	#N/A	#N/A	#N/A	#N/A	#N/A	1.67591e-16
	Q2Y822	A0A0S3AHU8	#N/A	Alkyl hydroperoxide reductase/ Thiol specific antioxidant/ Mal allergen OS=Nitrosospira multiformis (strain ATCC 25196 / NCIMB 11849 / C 71) GN=Nmul_A1802 PE=4 SV=1	#N/A	#N/A	0.0396063	#N/A	#N/A	#N/A	#N/A	#N/A	#N/A	9.28361e-15
Q82TD9		A0A0S3AFE6	#N/A	#N/A	Phytoene synthase OS=Nitrosomonas ureae GN=ATY38_00425 PE=4 SV=1	#N/A	#N/A	0.0110171	#N/A	#N/A	#N/A	#N/A	5.54562e-16	#N/A
Q82TP9		A0A0S3AHA9	#N/A	#N/A	Probable septum site-determining protein MinC OS=Nitrosomonas ureae GN=minC PE=3 SV=1	#N/A	#N/A	0.0323623	#N/A	#N/A	#N/A	#N/A	1.67382e-17	#N/A
Q82SJ2		A0A0S3AJB4	#N/A	#N/A	Anti-sigma factor OS=Nitrosomonas ureae GN=ATY38_07960 PE=4 SV=1	#N/A	#N/A	0.0200545	#N/A	#N/A	#N/A	#N/A	4.61307e-17	#N/A
Q82TC9		A0A0S3AHU3	#N/A	#N/A	Peptidoglycan-binding protein LysM OS=Nitrosomonas ureae GN=ATY38_05570 PE=4 SV=1	#N/A	#N/A	0.0124067	#N/A	#N/A	#N/A	#N/A	1.10542e-16	#N/A
Q82XX1		A0A0S3AGU2	#N/A	#N/A	Type III-A CRISPR-associated RAMP protein Csm3 OS=Nitrosomonas ureae GN=ATY38_03685 PE=4 SV=1	#N/A	#N/A	0.051936	#N/A	#N/A	#N/A	#N/A	3.77636e-17	#N/A
Q82XK3		A0A0S3ALW3	#N/A	#N/A	CopG family transcriptional regulator OS=Nitrosomonas ureae GN=ATY38_13420 PE=4 SV=1	#N/A	#N/A	0.0199254	#N/A	#N/A	#N/A	#N/A	1.17016e-13	#N/A
Q82WS4		A0A0S3AIC8	#N/A	#N/A	GTP-binding protein OS=Nitrosomonas ureae GN=ATY38_05910 PE=4 SV=1	#N/A	#N/A	0.00560855	#N/A	#N/A	#N/A	#N/A	5.72877e-14	#N/A
Q82WZ3		A0A0S3AKT1	#N/A	#N/A	Recombination-associated protein RdgC OS=Nitrosomonas ureae GN=ATY38_11285 PE=4 SV=1	#N/A	#N/A	0.0156719	#N/A	#N/A	#N/A	#N/A	9.62227e-15	#N/A
Q82XA7		A0A0S3AKT9	#N/A	#N/A	Serine dehydratase OS=Nitrosomonas ureae GN=ATY38_10625 PE=4 SV=1	#N/A	#N/A	0.0161994	#N/A	#N/A	#N/A	#N/A	1.87378e-14	#N/A
Q82VC4		A0A0S3AM61	#N/A	#N/A	Epimerase OS=Nitrosomonas ureae GN=ATY38_14345 PE=4 SV=1	#N/A	#N/A	0.0124128	#N/A	#N/A	#N/A	#N/A	2.86253e-12	#N/A
Q82XI8		A0A0S3ANB9	#N/A	#N/A	LemA family protein OS=Nitrosomonas ureae GN=ATY38_06135 PE=4 SV=1	#N/A	#N/A	0.0199924	#N/A	#N/A	#N/A	#N/A	3.27952e-17	#N/A
	Q2Y802	A0A0S3ANB3	#N/A	#N/A	Peptidase OS=Nitrosomonas ureae GN=ATY38_14490 PE=4 SV=1	#N/A	#N/A	0.00412957	#N/A	#N/A	#N/A	#N/A	#N/A	1.98241e-12
Q82U91		A0A0S3AI39	#N/A	#N/A	Uncharacterized protein OS=Nitrosomonas ureae GN=ATY38_05870 PE=4 SV=1	#N/A	#N/A	0.0199677	#N/A	#N/A	#N/A	#N/A	1.39405e-16	#N/A
Q82WU6		A0A0S3AH66	#N/A	#N/A	Copper oxidase OS=Nitrosomonas ureae GN=ATY38_04280 PE=4 SV=1	#N/A	#N/A	0.0119403	#N/A	#N/A	#N/A	#N/A	2.43804e-13	#N/A
Q82X55		A0A0S3AJX1	#N/A	#N/A	Diguanylate cyclase OS=Nitrosomonas ureae GN=ATY38_09595 PE=4 SV=1	#N/A	#N/A	0.00445463	#N/A	#N/A	#N/A	#N/A	1.65425e-12	#N/A
	Q2YCH4	A0A0S3ALY0	#N/A	#N/A	Undecaprenyl-phosphate glucose phosphotransferase OS=Nitrosomonas ureae GN=ATY38_13780 PE=4 SV=1	#N/A	#N/A	0.00290101	#N/A	#N/A	#N/A	#N/A	#N/A	0.0242247
	Q2Y6C2	A0A0S3AMA4	#N/A	#N/A	Histidine kinase OS=Nitrosomonas ureae GN=ATY38_14615 PE=4 SV=1	#N/A	#N/A	0.00633107	#N/A	#N/A	#N/A	#N/A	#N/A	1.4851e-12
	Q2Y9W2	A0A0S3AFQ2	#N/A	#N/A	Sodium:proton antiporter OS=Nitrosomonas ureae GN=ATY38_01470 PE=3 SV=1	#N/A	#N/A	0.0128545	#N/A	#N/A	#N/A	#N/A	#N/A	1.84779e-19
	Q2Y8A2	A0A0S3AJD0	#N/A	#N/A	Uncharacterized protein OS=Nitrosomonas ureae GN=ATY38_08455 PE=4 SV=1	#N/A	#N/A	0.0113056	#N/A	#N/A	#N/A	#N/A	#N/A	1.07134e-12
	Q2Y9I8	A0A0S3AMK8	#N/A	#N/A	Peptidase OS=Nitrosomonas ureae GN=ATY38_15035 PE=4 SV=1	#N/A	#N/A	0.0192743	#N/A	#N/A	#N/A	#N/A	#N/A	1.25464e-16
	Q2Y9I6	A0A0S3ANB0	#N/A	#N/A	Channel protein TolC OS=Nitrosomonas ureae GN=ATY38_15025 PE=4 SV=1	#N/A	#N/A	0.0245514	#N/A	#N/A	#N/A	#N/A	#N/A	2.31924e-17
	Q2Y9M4	A0A0S3AKR5	#N/A	#N/A	Urease accessory protein UreG OS=Nitrosomonas ureae GN=ureG PE=3 SV=1	#N/A	#N/A	0.0362626	#N/A	#N/A	#N/A	#N/A	#N/A	1.02568e-17
	Q2YD37	A0A0S3AHW3	#N/A	#N/A	Conjugal transfer protein TraR OS=Nitrosomonas ureae GN=ATY38_05625 PE=4 SV=1	#N/A	#N/A	0.0407082	#N/A	#N/A	#N/A	#N/A	#N/A	2.36781e-16
	Q2Y6R6	A0A0S3AID4	#N/A	#N/A	Uncharacterized protein OS=Nitrosomonas ureae GN=ATY38_05845 PE=4 SV=1	#N/A	#N/A	0.025593	#N/A	#N/A	#N/A	#N/A	#N/A	2.23308e-12
	Q2Y8V7	A0A0S3ALB1	#N/A	#N/A	Uncharacterized protein OS=Nitrosomonas ureae GN=ATY38_12435 PE=4 SV=1	#N/A	#N/A	0.00355602	#N/A	#N/A	#N/A	#N/A	#N/A	7.63169e-17
	Q2Y9U9	A0A0S3ALF1	#N/A	#N/A	Histidine kinase OS=Nitrosomonas ureae GN=ATY38_12710 PE=4 SV=1	#N/A	#N/A	0.0510836	#N/A	#N/A	#N/A	#N/A	#N/A	1.63557e-21
	Q2YD33	A0A0S3AGW3	#N/A	#N/A	Uncharacterized protein OS=Nitrosomonas ureae GN=ATY38_03630 PE=4 SV=1	#N/A	#N/A	0.156226	#N/A	#N/A	#N/A	#N/A	#N/A	2.11718e-14
	Q2Y8A5	A0A0S3AN28	#N/A	#N/A	Oxidoreductase OS=Nitrosomonas ureae GN=ATY38_08845 PE=4 SV=1	#N/A	#N/A	0.0288422	#N/A	#N/A	#N/A	#N/A	#N/A	4.56163e-16
	Q2YAH4	A0A0S3AHP6	#N/A	#N/A	Allophanate hydrolase OS=Nitrosomonas ureae GN=ATY38_05260 PE=4 SV=1	#N/A	#N/A	0.00342908	#N/A	#N/A	#N/A	#N/A	#N/A	9.24528e-16
	Q2Y8V8	A0A0S3AJS6	#N/A	#N/A	UPF0061 protein ATY38_09410 OS=Nitrosomonas ureae GN=ATY38_09410 PE=3 SV=1	#N/A	#N/A	0.00509294	#N/A	#N/A	#N/A	#N/A	#N/A	6.65885e-14
	Q2YCW9	A0A0S3ALC9	#N/A	#N/A	Transporter OS=Nitrosomonas ureae GN=ATY38_12495 PE=4 SV=1	#N/A	#N/A	0.17353	#N/A	#N/A	#N/A	#N/A	#N/A	4.15098e-18
	Q2YB36	A0A0S3AKA6	#N/A	#N/A	LuxR family transcriptional regulator OS=Nitrosomonas ureae GN=ATY38_10395 PE=4 SV=1	#N/A	#N/A	0.00653692	#N/A	#N/A	#N/A	#N/A	#N/A	0.00169597
	Q2Y6P8	A0A0S3AFA4	#N/A	#N/A	NAD-dependent dehydratase OS=Nitrosomonas ureae GN=ATY38_00430 PE=4 SV=1	#N/A	#N/A	0.0145811	#N/A	#N/A	#N/A	#N/A	#N/A	3.65031e-17
	Q2Y9I7	A0A0S3ANE6	#N/A	#N/A	Hemolysin D OS=Nitrosomonas ureae GN=ATY38_15030 PE=4 SV=1	#N/A	#N/A	0.0564819	#N/A	#N/A	#N/A	#N/A	#N/A	4.60003e-17
	Q2Y8M3	A0A0S3AJI8	#N/A	#N/A	Uncharacterized protein OS=Nitrosomonas ureae GN=ATY38_08080 PE=4 SV=1	#N/A	#N/A	0.299625	#N/A	#N/A	#N/A	#N/A	#N/A	4.73676e-17
	Q2YAK5	A0A0S3AM74	#N/A	#N/A	Acetyltransferase OS=Nitrosomonas ureae GN=ATY38_14380 PE=4 SV=1	#N/A	#N/A	0.0115938	#N/A	#N/A	#N/A	#N/A	#N/A	4.79245e-14
	Q2Y836	A0A0S3AFC2	#N/A	#N/A	Polyketide cyclase OS=Nitrosomonas ureae GN=ATY38_00570 PE=4 SV=1	#N/A	#N/A	0.0195064	#N/A	#N/A	#N/A	#N/A	#N/A	2.2598e-14
	Q2Y9N6	A0A0S3ANH8	#N/A	#N/A	ABC transporter substrate-binding protein OS=Nitrosomonas ureae GN=ATY38_11520 PE=3 SV=1	#N/A	#N/A	0.0062133	#N/A	#N/A	#N/A	#N/A	#N/A	0.0240208
	Q2Y9T1	A0A0S3AHG7	#N/A	#N/A	Uncharacterized protein OS=Nitrosomonas ureae GN=ATY38_04605 PE=4 SV=1	#N/A	#N/A	0.044223	#N/A	#N/A	#N/A	#N/A	#N/A	5.56653e-16
	Q2Y9P6	A0A0S3AJ02	#N/A	#N/A	Uncharacterized protein OS=Nitrosomonas ureae GN=ATY38_07745 PE=4 SV=1	#N/A	#N/A	0.0425826	#N/A	#N/A	#N/A	#N/A	#N/A	2.31885e-14
	Q2Y9M8	A0A0S3AN88	#N/A	#N/A	Urease subunit beta OS=Nitrosomonas ureae GN=ureB PE=3 SV=1	#N/A	#N/A	0.0633297	#N/A	#N/A	#N/A	#N/A	#N/A	8.53872e-16
	Q2Y9U0	A0A0S3AG99	#N/A	#N/A	Methyltransferase OS=Nitrosomonas ureae GN=ATY38_02550 PE=4 SV=1	#N/A	#N/A	0.00895649	#N/A	#N/A	#N/A	#N/A	#N/A	0.00165881
